# Supplementary material for: Extracellular vesicles of the Gram-positive gut symbiont Bifidobacterium longum induce immune-modulatory, anti-inflammatory effects
Source: NPJ Biofilms Microbiomes. 2023 Jun 3;9:30. doi: 10.1038/s41522-023-00400-9 (PMC10239484; doi:10.1038/s41522-023-00400-9)
Supplement: Supplementary file 1 — Supplemental table 1 and 2 [file 41522_2023_400_MOESM1_ESM.xlsx]

## Sheet: 1a - membrane component
Supplementary table 1a - Integral component of B. longum extracellular vesicles membrane GOCC, related to figure 3
ID	Gene Name	Species
Q8G3J2	ABC transporter, ATP-binding transmembrane protein(BL1767)	Bifidobacterium longum NCC2705
Q8G7J6	ABC-type transporter similar to Vex3 (VexP3) of S. pneumoniae(BL0269)	Bifidobacterium longum NCC2705
Q8G7J7	ATP binding protein of ABC transporter similar to Vex1 (VexP1) of S. pneumoniae(BL0268)	Bifidobacterium longum NCC2705
Q8G7K1	ATP binding protein of ABC transporter(BL0264)	Bifidobacterium longum NCC2705
Q8G7A9	ATP synthase subunit b(atpF)	Bifidobacterium longum NCC2705
Q8G3J3	ATP-binding protein of ABC transporter(BL1766)	Bifidobacterium longum NCC2705
Q8G3S2	ATP-dependent zinc metalloprotease FtsH(ftsH)	Bifidobacterium longum NCC2705
Q8G737	Ammonium transporter(amtP)	Bifidobacterium longum NCC2705
Q8G7U3	Aromatic amino acid transport protein AroP(aroP)	Bifidobacterium longum NCC2705
Q8G3I8	C4-dicarboxylate transporter(dcuC)	Bifidobacterium longum NCC2705
Q8G4H2	CDP-diacylglycerol--glycerol-3-phosphate 3-phosphatidyltransferase(pgsA3)	Bifidobacterium longum NCC2705
Q8G6F8	Cation-transporting ATPase PacL(pacL1)	Bifidobacterium longum NCC2705
Q8G538	Cell division protein FtsX(ftsX)	Bifidobacterium longum NCC2705
Q8G6I9	Conserved hypothetical membrane protein in MviN family(BL0651)	Bifidobacterium longum NCC2705
Q8G762	Copper-transporting ATPase(silP)	Bifidobacterium longum NCC2705
Q8G3X1	D-Glucose-proton symporter(glcP)	Bifidobacterium longum NCC2705
Q8G3W8	DAGKc domain-containing protein(BL1634)	Bifidobacterium longum NCC2705
Q8G4H3	DNA translocase FtsK(ftsK)	Bifidobacterium longum NCC2705
Q8G4H8	DUF5067 domain-containing protein(BL1404)	Bifidobacterium longum NCC2705
Q8G7G2	Endo/exonuclease/phosphatase domain-containing protein(BL0304)	Bifidobacterium longum NCC2705
Q8G3L5	Endo/exonuclease/phosphatase domain-containing protein(BL1743)	Bifidobacterium longum NCC2705
Q8G7Z0	Endopeptidase La(BL0094)	Bifidobacterium longum NCC2705
Q8G712	F5/8 type C domain-containing protein(BL0464)	Bifidobacterium longum NCC2705
Q8G7P9	FtsX domain-containing protein(BL0198)	Bifidobacterium longum NCC2705
Q8G5W4	FtsX domain-containing protein(BL0888)	Bifidobacterium longum NCC2705
Q8G5N2	Galactoside symporter(lacS)	Bifidobacterium longum NCC2705
Q8G3U7	Histidine kinase sensor of two component system(BL1658)	Bifidobacterium longum NCC2705
Q8G5V0	Histidine kinase sensor of two-component system(BL0902)	Bifidobacterium longum NCC2705
Q8G875	Histidine kinase(BL0006)	Bifidobacterium longum NCC2705
Q8G5K8	Histidine kinase(BL1001)	Bifidobacterium longum NCC2705
Q8G3G7	Hypothetical conserved transmembrane protein in the DedA family(BL1793)	Bifidobacterium longum NCC2705
Q8G3S9	Hypothetical integral membrane protein in upfo118(BL1675)	Bifidobacterium longum NCC2705
Q8G3V4	Hypothetical membrane protein possibly involved in transport(BL1649)	Bifidobacterium longum NCC2705
Q8G5P3	Hypothetical membrane protein with possible acetylase function(BL0962)	Bifidobacterium longum NCC2705
Q8G4L0	Large protein with N-terminal similarity to ATP binding protein of ABC transporter(BL1369)	Bifidobacterium longum NCC2705
Q8G7F5	LemA-like protein(lemA)	Bifidobacterium longum NCC2705
Q8G3E8	LytR_C domain-containing protein(BL1813)	Bifidobacterium longum NCC2705
Q8G5K0	LytR_cpsA_psr domain-containing protein(BL1009)	Bifidobacterium longum NCC2705
Q8G7D6	MFS domain-containing protein(BL0332)	Bifidobacterium longum NCC2705
Q8G6U8	MFS domain-containing protein(BL0534)	Bifidobacterium longum NCC2705
Q8G4F6	MFS domain-containing protein(BL1430)	Bifidobacterium longum NCC2705
Q8G5R2	Na(+)/H(+) antiporter NhaA(nhaA)	Bifidobacterium longum NCC2705
Q8G702	Narrowly conserved hypothetical membrane protein(BL0476)	Bifidobacterium longum NCC2705
Q8G3G2	Narrowly conserved hypothetical membrane protein(BL1799)	Bifidobacterium longum NCC2705
Q8G5D9	Narrowly conserved hypothetical transmembrane protein(BL1075)	Bifidobacterium longum NCC2705
Q8G3S8	Narrowly conserved hypothetical transmembrane protein(BL1676)	Bifidobacterium longum NCC2705
Q8G428	PGA_cap domain-containing protein(BL1567)	Bifidobacterium longum NCC2705
Q8G6Z3	Peptidoglycan glycosyltransferase(BL0487)	Bifidobacterium longum NCC2705
Q8CWF2	Peptidoglycan synthetase penicillin-binding protein 3(ftsI)	Bifidobacterium longum NCC2705
Q8G7U7	Permease of ABC transporter possibly for oligosaccharides(BL0144)	Bifidobacterium longum NCC2705
Q8G7F2	Phosphate transport system permease protein(pstC)	Bifidobacterium longum NCC2705
Q8G6T3	Possible DO serine protease(degP)	Bifidobacterium longum NCC2705
Q8G6G6	Possible cell surface protein similar to FimA fimbrial subunit of Actinomyces naeslundii(BL0675)	Bifidobacterium longum NCC2705
Q8G5T4	Possible efflux transporter protein(BL0919)	Bifidobacterium longum NCC2705
Q8G3V7	Possible histidine kinase sensor of two component system(BL1646)	Bifidobacterium longum NCC2705
Q8G722	Possible permease protein of ABC transporter system(BL0451)	Bifidobacterium longum NCC2705
Q8G5S2	Possible transport protein(BL0931)	Bifidobacterium longum NCC2705
Q8G525	Possible transport protein(BL1195)	Bifidobacterium longum NCC2705
Q8G3N7	Possible undecaprenyl-phosphate alpha-N-acetylglucosaminyltransferase(rfe)	Bifidobacterium longum NCC2705
Q8G3Q9	Probable ABC transport system permease protein for sugars(BL1696)	Bifidobacterium longum NCC2705
Q8G474	Probable NhaP-type Na(+)/H(+) exchanger(BL1516)	Bifidobacterium longum NCC2705
Q8G6T4	Probable cation-transporting ATPase V(BL0554)	Bifidobacterium longum NCC2705
Q8G4I6	Probable cation-transporting ATPase(ctpE)	Bifidobacterium longum NCC2705
Q8G5Z1	Probable conserved integral membrane protein with CBS domain(BL0860)	Bifidobacterium longum NCC2705
Q8G6M6	Probable integral membrane transporter(BL0613)	Bifidobacterium longum NCC2705
Q8G6B0	Probable membrane channel protein(BL0736)	Bifidobacterium longum NCC2705
Q8G4N1	Probable permease of ABC transporter for peptides(BL1347)	Bifidobacterium longum NCC2705
Q8G551	Probable permease of ABC transporter system for sugars(BL1169)	Bifidobacterium longum NCC2705
Q8G550	Probable permease of ABC transporter system for sugars(BL1170)	Bifidobacterium longum NCC2705
Q8G7T3	Probable permease protein of ABC transporter system(BL0162)	Bifidobacterium longum NCC2705
Q8G7T2	Probable permease protein of ABC transporter system(BL0163)	Bifidobacterium longum NCC2705
Q8G4J4	Probable permease protein of ABC-transporter for peptides(dppB)	Bifidobacterium longum NCC2705
Q8G4J3	Probable permease protein of ABC-transporter for peptides(dppC)	Bifidobacterium longum NCC2705
Q8G7Q3	Probable potassium transport system protein kup 2(kup2)	Bifidobacterium longum NCC2705
Q8G4K2	Probable sugar transporter(BL1378)	Bifidobacterium longum NCC2705
Q8G6T7	Protease HtpX homolog(htpX)	Bifidobacterium longum NCC2705
Q8G6Q2	Protein involved in cell wall formation and stabilization of the FtsZ ring during cell division(rodA)	Bifidobacterium longum NCC2705
Q8G3Z9	Protein translocase subunit SecY(secY)	Bifidobacterium longum NCC2705
Q8G584	Protein with weak similarity to components of ABC transporter(BL1133)	Bifidobacterium longum NCC2705
Q8G3V6	PspC domain-containing protein(BL1647)	Bifidobacterium longum NCC2705
Q8G838	Putative ABC transporter ATP-binding protein BL0043(BL0043)	Bifidobacterium longum NCC2705
Q8G7I8	Signal peptidase I(lepB)	Bifidobacterium longum NCC2705
Q8G7Q7	Sugar permease of ABC transporter system(BL0190)	Bifidobacterium longum NCC2705
Q8G7K3	Sugar transport system permease protein(BL0261)	Bifidobacterium longum NCC2705
Q8G592	Sulfatase domain-containing protein(BL1125)	Bifidobacterium longum NCC2705
Q8G5I3	UPF0182 protein BL1029(BL1029)	Bifidobacterium longum NCC2705
Q8G832	Uncharacterized protein(BL0050)	Bifidobacterium longum NCC2705
Q8G7Y5	Uncharacterized protein(BL0099)	Bifidobacterium longum NCC2705
Q8G7V3	Uncharacterized protein(BL0138)	Bifidobacterium longum NCC2705
Q8G7T8	Uncharacterized protein(BL0157)	Bifidobacterium longum NCC2705
Q8G7P8	Uncharacterized protein(BL0199)	Bifidobacterium longum NCC2705
Q8G7G4	Uncharacterized protein(BL0302)	Bifidobacterium longum NCC2705
Q8G7F6	Uncharacterized protein(BL0310)	Bifidobacterium longum NCC2705
Q8G7D0	Uncharacterized protein(BL0339)	Bifidobacterium longum NCC2705
Q8G7B7	Uncharacterized protein(BL0353)	Bifidobacterium longum NCC2705
Q8G728	Uncharacterized protein(BL0445)	Bifidobacterium longum NCC2705
Q8G6P7	Uncharacterized protein(BL0591)	Bifidobacterium longum NCC2705
Q8G6P3	Uncharacterized protein(BL0595)	Bifidobacterium longum NCC2705
Q8G6N5	Uncharacterized protein(BL0603)	Bifidobacterium longum NCC2705
Q8G6M2	Uncharacterized protein(BL0617)	Bifidobacterium longum NCC2705
Q8G6J0	Uncharacterized protein(BL0650)	Bifidobacterium longum NCC2705
Q8G6I8	Uncharacterized protein(BL0652)	Bifidobacterium longum NCC2705
Q8G6I1	Uncharacterized protein(BL0659)	Bifidobacterium longum NCC2705
Q8G6B6	Uncharacterized protein(BL0730)	Bifidobacterium longum NCC2705
Q8G699	Uncharacterized protein(BL0748)	Bifidobacterium longum NCC2705
Q8G668	Uncharacterized protein(BL0781)	Bifidobacterium longum NCC2705
Q8G623	Uncharacterized protein(BL0827)	Bifidobacterium longum NCC2705
Q8G5V7	Uncharacterized protein(BL0895)	Bifidobacterium longum NCC2705
Q8G5T7	Uncharacterized protein(BL0916)	Bifidobacterium longum NCC2705
Q8G5P7	Uncharacterized protein(BL0957)	Bifidobacterium longum NCC2705
Q8G5K3	Uncharacterized protein(BL1006)	Bifidobacterium longum NCC2705
Q8G5J6	Uncharacterized protein(BL1014)	Bifidobacterium longum NCC2705
Q8G5E1	Uncharacterized protein(BL1073)	Bifidobacterium longum NCC2705
Q8G583	Uncharacterized protein(BL1134)	Bifidobacterium longum NCC2705
Q8G4U6	Uncharacterized protein(BL1278)	Bifidobacterium longum NCC2705
Q8G479	Uncharacterized protein(BL1511)	Bifidobacterium longum NCC2705
Q8G461	Uncharacterized protein(BL1532)	Bifidobacterium longum NCC2705
Q8G3U6	Uncharacterized protein(BL1659)	Bifidobacterium longum NCC2705
Q8G3S6	Uncharacterized protein(BL1678)	Bifidobacterium longum NCC2705
Q8G3R8	Uncharacterized protein(BL1686)	Bifidobacterium longum NCC2705
Q8G3M7	Uncharacterized protein(BL1731)	Bifidobacterium longum NCC2705
Q8G3F2	Uncharacterized protein(BL1809)	Bifidobacterium longum NCC2705
Q8G7V4	Uncharacterized protein(pip)	Bifidobacterium longum NCC2705
Q8G6C4	Undecaprenyl-diphosphatase(uppP)	Bifidobacterium longum NCC2705
Q8G7L5	Undecaprenyl-phosphate sugar phosphotransferase(rfbP)	Bifidobacterium longum NCC2705
Q8G5X8	YkuD domain-containing protein(BL0873)	Bifidobacterium longum NCC2705
Q8G566	YkuD domain-containing protein(BL1154)	Bifidobacterium longum NCC2705

## Sheet: 1b - INTERPRO
Column1	Column2	Column3	Column4	Column5	Column6	Column7	Column8	Column9
Supplementary table 1b - INTERPRO analysis, related to figure 3
Count	Term		PValue	Genes	Fold Enrichment	Bonferroni	Benjamini	%
31	IPR003439:ABC transporter-like		2.24096e-10	Q8G7G7, Q8G6G8, Q8G5H2, Q8G3J3, Q8G4J2, Q8G838, Q8G5P8, Q8G5L4, Q8G3J2, Q8G833, Q8G4L0, Q8G537, Q8G7T3, Q8G3R6, Q8G7T2, Q8G5V1, Q8G3R0, Q8G582, Q8G7F4, Q8G7J8, Q8G819, Q8G807, Q8G7K1, Q8G625, Q8G4U7, Q8G7Q0, Q8G3S7, Q8G544, Q8G860, Q8G5S1, Q8G562	2.84797	1.02412e-07	1.02412e-07	10.299
36	IPR003593:AAA+ ATPase domain		5.93104e-10	Q8G6A8, Q8G7G7, Q8G6G8, Q8G7G3, Q8G4H3, Q8G5H2, Q8G3J3, Q8G4J2, Q8G838, Q8G5P8, Q8G5L4, Q8G736, Q8G3J2, Q8G833, Q8G4L0, Q8G537, Q8G7T3, Q8G3R6, Q8G7T2, Q8G871, Q8G5V1, Q8G3R0, Q8G582, Q8G7F4, Q8G7J8, Q8G819, Q8G807, Q8G7K1, Q8G625, Q8G4U7, Q8G3S7, Q8G544, Q8G860, Q8G3S2, Q8G5S1, Q8G562	2.55849	2.71049e-07	1.35524e-07	11.9601
23	IPR017871:ABC transporter, conserved site		4.36474e-07	Q8G582, Q8G7G7, Q8G6G8, Q8G7F4, Q8G7J8, Q8G807, Q8G3J3, Q8G4J2, Q8G838, Q8G7K1, Q8G5P8, Q8G3J2, Q8G4L0, Q8G537, Q8G7T3, Q8G4U7, Q8G3R6, Q8G7T2, Q8G544, Q8G860, Q8G5S1, Q8G562, Q8G3R0	2.70729	0.000199449	6.64895e-05	7.6412
45	IPR027417:P-loop containing nucleoside triphosphate hydrolase		0.000200811	Q8G6A8, Q8G6A5, Q8G7G7, Q8G6G8, Q8G4G5, Q8G7G3, Q8G4H3, Q8G5H2, Q8G3J3, Q8G4J2, Q8G838, Q8G5P8, Q8G3F0, Q8G5L4, Q8G736, Q8G3J2, Q8G833, Q8G4L0, Q8G537, Q8G7T3, Q8G3R6, Q8G7T2, Q8G871, Q8G5V1, Q8G3R0, Q8G582, Q8G3Y5, Q8G6D8, Q8G7F4, Q8G7J8, Q8G4F4, Q8G819, Q8G807, Q8G7K1, Q8G625, Q8G4U7, Q8G7Q0, Q8G3S7, Q8G700, Q8G544, Q8G860, Q8G3S2, Q8G5S1, Q8G5U3, Q8G562	1.61429	0.0876939	0.0229426	14.9502
8	IPR003838:Permease FtsX-like		0.000528575	Q8G538, Q8G4L0, Q8G722, Q8G7J7, Q8G5S2, Q8G5W4, Q8G7J6, Q8G7P9	3.76667	0.214647	0.0483117	2.65781
15	IPR000515:Binding-protein-dependent transport systems inner membrane component		0.00869277	Q8G7F3, Q8G7F2, Q8G809, Q8G4J4, Q8G7K3, Q8G4J3, Q8G7Q7, Q8G857, Q8G858, Q8G7U7, Q8G4N1, Q8G543, Q8G597, Q8G550, Q8G551	1.94828	0.9815	0.662099	4.98339
5	IPR010065:Amino acid ABC transporter, permease protein, 3-TM domain, His/Glu/Gln/Arg/opine family		0.0190351	Q8G857, Q8G858, Q8G543, Q8G597, Q8G809	3.76667	0.999847	1	1.66113
5	IPR000914:Bacterial extracellular solute-binding protein, family 5		0.0190351	Q8G4J5, Q8G778, Q8G4N3, Q8G559, Q8G621	3.76667	0.999847	1	1.66113
5	IPR001638:Extracellular solute-binding protein, family 3		0.0452769	Q8G806, Q8G859, Q8G598, Q8G541, Q8G542	3.13889	1	1	1.66113
5	IPR011527:ABC transporter, transmembrane domain, type 1		0.0452769	Q8G3J3, Q8G7K1, Q8G3J2, Q8G7T3, Q8G7T2	3.13889	1	1	1.66113
4	IPR012338:Beta-lactamase/transpeptidase-like		0.0589699	Q8G6Z3, Q8G6Q1, Q8CWF2, Q8G3S5	3.76667	1	1	1.3289
4	IPR000873:AMP-dependent synthetase/ligase		0.0589699	Q8G5Z3, Q8G3L1, Q8G7J9, Q8G488	3.76667	1	1	1.3289

## Sheet: 1c - KEGG
Supplementary table 1c - KEGG analysis, related to figure 3
Kegg	Gene Name	Protein Name
blo01100	Metabolic pathways - Bifidobacterium longum NCC2705 (86)
BL0282		FemAB-like protein possibly involved in interpeptide bridge formation in peptidoglycan
BL0284		FemAB-like protein possibly involved in interpeptide bridge formation in peptidoglycan
BL0796		choloylglycine hydrolase
BL0869		NifS-like aminotranferase
BL0959		xylulose-5-phosphate/fructose-6-phosphate phosphoketolase
BL1142		L-asparaginase precursor
BL1213		dihydroorotate dehydrogenase-like protein
BL1407		narrowly conserved hypothetical protein
BL1424		widely conserved hypothetical protein with acyl transferase domain
BL0969	ackA	acetate kinase
BL1397	acn	aconitate hydratase
BL1575	adh2	Adh2
BL1601	adk	adenylate kinase
BL1124	aldH	fatty aldehyde dehydrogenase
BL0731	apt	adenine phosphoribosyltransferase
BL0272	araA	L-arabinose isomerase
BL0494	askA	aspartokinase
BL0359	atpA	ATP synthase alpha chain
BL0363	atpB	ATP synthase A chain
BL0356	atpC	ATP synthase epsilon chain
BL0357	atpD	ATP synthase beta chain
BL0358	atpG	ATP synthase gamma chain
BL0360	atpH	ATP synthase delta chain
BL1156	cbsSV	cystathionine beta-synthase
BL1507	cdsA	probable phosphatidate cytidylyltransferase
BL1022	eno	enolase
BL0266	fadD1	probable long-chain-fatty acid CoA ligase
BL0858	fadD2	long-chain-fatty-acid-CoA ligase
BL1501	fadD3	possible long-chain-fatty acid CoA ligase
BL1748	fadD4	probable long-chain-fatty-acid--CoA ligase
BL1537	fas	Fas
BL0478	fhs	formate--tetrahydrofolate ligase
BL1683	folE	GTP cyclohydrolase I
BL1684	folP	dihydropteroate synthase 1
BL1673	fucO	possible lactaldehyde reductase
BL1644	galE1	UDP-glucose 4-epimerase
BL1210	galK	galactokinase
BL1211	galT1	galactose-1-phosphate uridylyltransferase
BL1363	gap	glyceraldehyde 3-phosphate dehydrogenase C
BL0403	gatA	glutamyl-tRNA(Gln) amidotransferase subunit A
BL0402	gatB	glutamyl-tRNA(Gln) amidotransferase subunit B
BL0999	glgB	1,4-alpha-glucan branching enzyme
BL0597	glgP	glycogen phosphorylase
BL1076	glnA1	glutamine synthetase 1
BL0444	gnt	6-phosphogluconate dehydrogenase, decarboxylating II
BL0960	guaA	GMP synthase glutamine amidotransferase
BL1722	guaB	inosine-5'-monophosphate dehydrogenase
BL1295	hisD	histidinol dehydrogenase
BL0530	ilvC1	ketol-acid reductoisomerase
BL0297	ilvN	acetolactate synthase small subunit
BL1535	jadJ	JadJ
BL1308	ldh2	lactate dehydrogenase
BL1570	malQ1	4-alpha-glucanotransferase
BL1155	metB	cystathionine gamma-synthase
BL0798	metE	5-methyltetrahydropteroyltriglutamate--homocysteine methyltransferase
BL1323	murG	UDP-N-acetylglucosamine--N-acetylmuramyl-(pentapeptide) pyrophosphoryl-undecaprenol N-acetylglucosamine transferase
BL1752	nrdD	anaerobic ribonucleoside-triphosphate reductase
BL1191	pepN	aminopeptidase N
BL0951	pfl	formate acetyltransferase
BL0707	pgk	phosphoglycerate kinase
BL1630	pgm	phosphoglucomutase
BL1412	pgsA3	CDP-diacylglycerol--glycerol-3-phosphate 3-phosphatidyltransferase
BL1381	pheA	probable chorismate mutase (CM)
BL0857	pntA	NAD(P) transhydrogenase subunit alpha part 1
BL0856	pntB	NAD(P) transhydrogenase subunit beta
BL0604	ppc	phosphoenolpyruvate carboxylase
BL0968	pta	phosphate acetyltransferase
BL1800	purB	adenylosuccinate lyase
BL1107	purC	phosphoribosylaminoimidazole-succinocarboxamide synthase
BL0735	purH	PurH
BL1108	purL	PurL
BL0988	pyk	pyruvate kinase
BL0788	pyrE	orotate phosphoribosyltransferase
BL0874	pyrG	CTP synthase
BL1505	pyrH	uridylate kinase
BL1721	rfe	possible undecaprenyl-phosphate alpha-N-acetylglucosaminyltransferase
BL0753	rpe	ribulose-phosphate 3-epimerase
BL0732	sucC	succinyl-CoA synthetase beta chain
BL0715	tal	transaldolase
BL0113	thiD	phosphomethylpyrimidine kinase
BL0115	thiM	hydroxyethylthiazole kinase
BL1274	thrA	homoserine dehydrogenase
BL0716	tkt	transketolase
BL0739	ugpA	probable UTP-glucose-1-phosphate uridylyltransferase
BL1254	upp	uracil phosphoribosyltransferase
BL0440	zwf2	glucose-6-phosphate 1-dehydrogenase
blo03010	Ribosome - Bifidobacterium longum NCC2705 (48)
BL1581	rplB	50S ribosomal protein L2
BL1578	rplC	50S ribosomal protein L3
BL1579	rplD	50S ribosomal protein L4
BL1592	rplE	50S ribosomal protein L5
BL1595	rplF	50S ribosomal protein L6
BL0413	rplI	50S ribosomal protein L9
BL1549	rplJ	50S ribosomal protein L10
BL1290	rplK	50S ribosomal protein L11
BL1550	rplL	50S ribosomal protein L7/L12
BL1590	rplN	50S ribosomal protein L14
BL1599	rplO	50S ribosomal protein L15
BL1586	rplP	50S ribosomal protein L16
BL1607	rplQ	50S ribosomal protein L17
BL1596	rplR	50S ribosomal protein L18
BL1367	rplT	50S ribosomal protein L20
BL1282	rplU	50S ribosomal protein L21
BL1583	rplV	50S ribosomal protein L22
BL1580	rplW	50S ribosomal protein L23
BL1591	rplX	50S ribosomal protein L24
BL0853	rplY	probable 50S ribosomal protein L25
BL1283	rpmA	50S ribosomal protein L27
BL0330	rpmB	50S ribosomal protein L28
BL1588	rpmC	50S ribosomal protein L29
BL1598	rpmD	50S ribosomal protein L30
BL1711	rpmE	50S ribosomal protein L31
BL0294	rpmF	50S ribosomal protein L32
BL0642	rpmH	50S ribosomal protein L34
BL1366a	rpmI	50S ribosomal protein L35
BL1603	rpmJ	50S ribosomal protein L36
BL0992	rpsA	30S ribosomal protein S1
BL1503	rpsB	30S ribosomal protein S2
BL1584	rpsC	30S ribosomal protein S3
BL0886	rpsD	30S ribosomal protein S4
BL1597	rpsE	ribosomal protein S5
BL0416	rpsF	30S ribosomal protein S6
BL1099	rpsG	30S ribosomal protein S7
BL1594	rpsH	30S ribosomal protein S8
BL1572	rpsI	30S ribosomal protein S9
BL1577	rpsJ	30S ribosomal protein S10
BL1604.	1 rpsK	ribosomal protein S11
BL1100	rpsL	ribosomal protein S12
BL1604	rpsM	30S ribosomal protein S13
BL1545a	rpsO	30S ribosomal protein S15
BL0305	rpsP	30S ribosomal protein S16
BL1589	rpsQ	30S ribosomal protein S17
BL0414	rpsR	30S ribosomal protein S18-2
BL1582	rpsS	30S ribosomal protein S19
BL0849	rpsT	30S ribosomal protein S20
blo01110	Biosynthesis of secondary metabolites - Bifidobacterium longum NCC2705 (39)
BL1142		L-asparaginase precursor
BL1424		widely conserved hypothetical protein with acyl transferase domain
BL1397	acn	aconitate hydratase
BL1575	adh2	Adh2
BL1601	adk	adenylate kinase
BL1124	aldH	fatty aldehyde dehydrogenase
BL0494	askA	aspartokinase
BL1156	cbsSV	cystathionine beta-synthase
BL1507	cdsA	probable phosphatidate cytidylyltransferase
BL1022	eno	enolase
BL1363	gap	glyceraldehyde 3-phosphate dehydrogenase C
BL0999	glgB	1,4-alpha-glucan branching enzyme
BL0597	glgP	glycogen phosphorylase
BL0444	gnt	6-phosphogluconate dehydrogenase, decarboxylating II
BL1722	guaB	inosine-5'-monophosphate dehydrogenase
BL1295	hisD	histidinol dehydrogenase
BL0530	ilvC1	ketol-acid reductoisomerase
BL0297	ilvN	acetolactate synthase small subunit
BL1535	jadJ	JadJ
BL1308	ldh2	lactate dehydrogenase
BL1570	malQ1	4-alpha-glucanotransferase
BL1155	metB	cystathionine gamma-synthase
BL0798	metE	5-methyltetrahydropteroyltriglutamate--homocysteine methyltransferase
BL0707	pgk	phosphoglycerate kinase
BL1630	pgm	phosphoglucomutase
BL1381	pheA	probable chorismate mutase (CM)
BL1800	purB	adenylosuccinate lyase
BL1107	purC	phosphoribosylaminoimidazole-succinocarboxamide synthase
BL0735	purH	PurH
BL1108	purL	PurL
BL0988	pyk	pyruvate kinase
BL0753	rpe	ribulose-phosphate 3-epimerase
BL0732	sucC	succinyl-CoA synthetase beta chain
BL0715	tal	transaldolase
BL1274	thrA	homoserine dehydrogenase
BL0716	tkt	transketolase
BL0739	ugpA	probable UTP-glucose-1-phosphate uridylyltransferase
BL0101	uppS	undecaprenyl pyrophosphate synthetase
BL0440	zwf2	glucose-6-phosphate 1-dehydrogenase
blo02010	ABC transporters - Bifidobacterium longum NCC2705 (31)
BL0049		ATP binding protein of ABC transporter
BL0141		possible solute binding protein of ABC transporter
BL0144		permease of ABC transporter possibly for oligosaccharides
BL0162		probable permease protein of ABC transporter system
BL0163		probable permease protein of ABC transporter system
BL0180		probable permease protein of ABC transporter system
BL0264		ATP binding protein of ABC transporter
BL0957		hypothetical protein with similarity to proteins in NlpA family of lipoproteins
BL1694		probable sugar binding protein of ABC transporter for pentoses
BL1695		ATP binding protein of ABC transporter for pentoses
BL1696		probable ABC transport system permease protein for sugars
BL1714		solute binding protein of ABC transporter for branched-chain amino acids
BL1716		permease of ABC transporter for branched-chain amino acids
BL1717		ATP binding protein of ABC transporter for branched-chain amino acids
BL1718		ATP binding protein of ABC transporter for branched-chain amino acids
BL1766		ATP-binding protein of ABC transporter
BL1767		ABC transporter, ATP-binding transmembrane protein
BL1386	dppA2	DppA2
BL1387	dppB	probable permease protein of ABC-transporter for peptides
BL1389	dppC	probable permease protein of ABC-transporter for peptides
BL1183	ftsE	FtsE-like ATP binding protein involved in cell division
BL1182	ftsX	FtsX-like protein involved in cell division
BL0021	gluA	ATP-binding protein of ABC transporter for glutamate
BL0022	gluB	glutamate-binding protein of ABC transporter system
BL0023	gluC	permease protein of ABC transporter for glutamate
BL0024	gluD	permease protein of ABC transporter for glutamate
BL0673	msiK	ATP binding protein of ABC transporter for sugars
BL0313	pstA	probable phosphate binding-protein of ABC transporter system
BL0312	pstB	probable ATP-binding protein of ABC transporter system for phosphate
BL0314	pstC	probable phosphate permease protein of ABC transporter system
BL0315	pstS	phosphate-binding transport protein of ABC transporter system
blo01120	Microbial metabolism in diverse environments - Bifidobacterium longum NCC2705 (26)
BL0959	xylulose-5-phosphate/fructose-6-phosphate phosphoketolase
BL0969	ackA	acetate kinase
BL1397	acn	aconitate hydratase
BL1575	adh2	Adh2
BL1124	aldH	fatty aldehyde dehydrogenase
BL0494	askA	aspartokinase
BL1022	eno	enolase
BL0478	fhs	formate--tetrahydrofolate ligase
BL1673	fucO	possible lactaldehyde reductase
BL1363	gap	glyceraldehyde 3-phosphate dehydrogenase C
BL1076	glnA1	glutamine synthetase 1
BL0444	gnt	6-phosphogluconate dehydrogenase, decarboxylating II
BL1535	jadJ	JadJ
BL1308	ldh2	lactate dehydrogenase
BL0951	pfl	formate acetyltransferase
BL0707	pgk	phosphoglycerate kinase
BL1630	pgm	phosphoglucomutase
BL0604	ppc	phosphoenolpyruvate carboxylase
BL0968	pta	phosphate acetyltransferase
BL0988	pyk	pyruvate kinase
BL0753	rpe	ribulose-phosphate 3-epimerase
BL0732	sucC	succinyl-CoA synthetase beta chain
BL0715	tal	transaldolase
BL1274	thrA	homoserine dehydrogenase
BL0716	tkt	transketolase
BL0440	zwf2	glucose-6-phosphate 1-dehydrogenase
blo02024	Quorum sensing - Bifidobacterium longum NCC2705 (25)
BL0730		hypothetical protein with duf129
BL1161		solute binding protein of ABC transporter systemy for peptides
BL1345		probable solute-binding protein of ABC transporter for peptides
BL1346		probable permease of ABC transporter for peptides
BL1347		probable permease of ABC transporter for peptides
BL1348		ATP binding protein of ABC transporter
BL1714		solute binding protein of ABC transporter for branched-chain amino acids
BL1716		permease of ABC transporter for branched-chain amino acids
BL1717		ATP binding protein of ABC transporter for branched-chain amino acids
BL1718		ATP binding protein of ABC transporter for branched-chain amino acids
BL0829	dppA1	probable oligopeptide binding protein of ABC transporter
BL1386	dppA2	DppA2
BL1387	dppB	probable permease protein of ABC-transporter for peptides
BL1389	dppC	probable permease protein of ABC-transporter for peptides
BL1390	dppD	DppD
BL0266	fadD1	probable long-chain-fatty acid CoA ligase
BL0858	fadD2	long-chain-fatty-acid-CoA ligase
BL1501	fadD3	possible long-chain-fatty acid CoA ligase
BL1748	fadD4	probable long-chain-fatty-acid--CoA ligase
BL0303	ffh	signal recognition particle protein
BL0436	ftsY	FtsY signal recognition particle
BL1158	oppD	probable ATP-binding protein of ABC transporter system for peptides
BL1157	oppF	probable ATP binding protein of ABC transporter for peptides
BL1419	secA	preprotein translocase SecA subunit
BL1600	secY	preprotein translocase SecY subunit
blo01230	Biosynthesis of amino acids - Bifidobacterium longum NCC2705 (18)
BL1397	acn	aconitate hydratase
BL0494	askA	aspartokinase
BL1156	cbsSV	cystathionine beta-synthase
BL1022	eno	enolase
BL1363	gap	glyceraldehyde 3-phosphate dehydrogenase C
BL1076	glnA1	glutamine synthetase 1
BL1295	hisD	histidinol dehydrogenase
BL0530	ilvC1	ketol-acid reductoisomerase
BL0297	ilvN	acetolactate synthase small subunit
BL1155	metB	cystathionine gamma-synthase
BL0798	metE	5-methyltetrahydropteroyltriglutamate--homocysteine methyltransferase
BL0707	pgk	phosphoglycerate kinase
BL1381	pheA	probable chorismate mutase (CM)
BL0988	pyk	pyruvate kinase
BL0753	rpe	ribulose-phosphate 3-epimerase
BL0715	tal	transaldolase
BL1274	thrA	homoserine dehydrogenase
BL0716	tkt	transketolase
blo01200	Carbon metabolism - Bifidobacterium longum NCC2705 (16)
BL0969	ackA	acetate kinase
BL1397	acn	aconitate hydratase
BL1022	eno	enolase
BL0478	fhs	formate--tetrahydrofolate ligase
BL1363	gap	glyceraldehyde 3-phosphate dehydrogenase C
BL0444	gnt	6-phosphogluconate dehydrogenase, decarboxylating II
BL1535	jadJ	JadJ
BL0707	pgk	phosphoglycerate kinase
BL0604	ppc	phosphoenolpyruvate carboxylase
BL0968	pta	phosphate acetyltransferase
BL0988	pyk	pyruvate kinase
BL0753	rpe	ribulose-phosphate 3-epimerase
BL0732	sucC	succinyl-CoA synthetase beta chain
BL0715	tal	transaldolase
BL0716	tkt	transketolase
BL0440	zwf2	glucose-6-phosphate 1-dehydrogenase
blo01240	Biosynthesis of cofactors - Bifidobacterium longum NCC2705 (14)
BL1213		dihydroorotate dehydrogenase-like protein
BL1601	adk	adenylate kinase
BL1124	aldH	fatty aldehyde dehydrogenase
BL0478	fhs	formate--tetrahydrofolate ligase
BL1683	folE	GTP cyclohydrolase I
BL1684	folP	dihydropteroate synthase 1
BL1800	purB	adenylosuccinate lyase
BL0988	pyk	pyruvate kinase
BL0788	pyrE	orotate phosphoribosyltransferase
BL0874	pyrG	CTP synthase
BL1505	pyrH	uridylate kinase
BL0113	thiD	phosphomethylpyrimidine kinase
BL0115	thiM	hydroxyethylthiazole kinase
BL0739	ugpA	probable UTP-glucose-1-phosphate uridylyltransferase
blo00230	Purine metabolism - Bifidobacterium longum NCC2705 (12)
BL1407		narrowly conserved hypothetical protein
BL1601	adk	adenylate kinase
BL0731	apt	adenine phosphoribosyltransferase
BL0960	guaA	GMP synthase glutamine amidotransferase
BL1722	guaB	inosine-5'-monophosphate dehydrogenase
BL1752	nrdD	anaerobic ribonucleoside-triphosphate reductase
BL1630	pgm	phosphoglucomutase
BL1800	purB	adenylosuccinate lyase
BL1107	purC	phosphoribosylaminoimidazole-succinocarboxamide synthase
BL0735	purH	PurH
BL1108	purL	PurL
BL0988	pyk	pyruvate kinase
blo00620	Pyruvate metabolism - Bifidobacterium longum NCC2705 (9)
BL0969	ackA	acetate kinase
BL1575	adh2	Adh2
BL1124	aldH	fatty aldehyde dehydrogenase
BL1535	jadJ	JadJ
BL1308	ldh2	lactate dehydrogenase
BL0951	pfl	formate acetyltransferase
BL0604	ppc	phosphoenolpyruvate carboxylase
BL0968	pta	phosphate acetyltransferase
BL0988	pyk	pyruvate kinase
blo00010	Glycolysis / Gluconeogenesis - Bifidobacterium longum NCC2705 (9)
BL1575	adh2	Adh2
BL1124	aldH	fatty aldehyde dehydrogenase
BL1022	eno	enolase
BL1363	gap	glyceraldehyde 3-phosphate dehydrogenase C
BL1691	glkA	glucokinase
BL1308	ldh2	lactate dehydrogenase
BL0707	pgk	phosphoglycerate kinase
BL1630	pgm	phosphoglucomutase
BL0988	pyk	pyruvate kinase
blo00190	Oxidative phosphorylation - Bifidobacterium longum NCC2705 (7)
BL0359	atpA	ATP synthase alpha chain
BL0363	atpB	ATP synthase A chain
BL0356	atpC	ATP synthase epsilon chain
BL0357	atpD	ATP synthase beta chain
BL0358	atpG	ATP synthase gamma chain
BL0360	atpH	ATP synthase delta chain
BL0389	ppa	inorganic pyrophosphatase
blo00550	Peptidoglycan biosynthesis - Bifidobacterium longum NCC2705 (7)
BL0282		FemAB-like protein possibly involved in interpeptide bridge formation in peptidoglycan
BL0284		FemAB-like protein possibly involved in interpeptide bridge formation in peptidoglycan
BL1679		hypothetical secreted protein with D-Ala-D-Ala carboxypeptidase 3 (S13) domain
BL1317	ftsI	peptidoglycan synthetase
BL1323	murG	UDP-N-acetylglucosamine--N-acetylmuramyl-(pentapeptide) pyrophosphoryl-undecaprenol N-acetylglucosamine transferase
BL0587	pbpA	probable penicillin binding protein transpeptidase
BL0101	uppS	undecaprenyl pyrophosphate synthetase
blo00030	Pentose phosphate pathway - Bifidobacterium longum NCC2705 (7)
BL0959	xylulose-5-phosphate/fructose-6-phosphate phosphoketolase
BL0444	gnt	6-phosphogluconate dehydrogenase, decarboxylating II
BL1630	pgm	phosphoglucomutase
BL0753	rpe	ribulose-phosphate 3-epimerase
BL0715	tal	transaldolase
BL0716	tkt	transketolase
BL0440	zwf2	glucose-6-phosphate 1-dehydrogenase
blo00640	Propanoate metabolism - Bifidobacterium longum NCC2705 (7)
BL0969	ackA	acetate kinase
BL1673	fucO	possible lactaldehyde reductase
BL1535	jadJ	JadJ
BL1308	ldh2	lactate dehydrogenase
BL0951	pfl	formate acetyltransferase
BL0968	pta	phosphate acetyltransferase
BL0732	sucC	succinyl-CoA synthetase beta chain
blo00061	Fatty acid biosynthesis - Bifidobacterium longum NCC2705 (6)
BL0266	fadD1	probable long-chain-fatty acid CoA ligase
BL0858	fadD2	long-chain-fatty-acid-CoA ligase
BL1501	fadD3	possible long-chain-fatty acid CoA ligase
BL1748	fadD4	probable long-chain-fatty-acid--CoA ligase
BL1537	fas	Fas
BL1535	jadJ	JadJ
blo03060	Protein export - Bifidobacterium longum NCC2705 (6)
BL0730		hypothetical protein with duf129
BL0303	ffh	signal recognition particle protein
BL0436	ftsY	FtsY signal recognition particle
BL0277	lepB	probable signal peptidase I
BL1419	secA	preprotein translocase SecA subunit
BL1600	secY	preprotein translocase SecY subunit
blo00240	Pyrimidine metabolism - Bifidobacterium longum NCC2705 (6)
BL1213		dihydroorotate dehydrogenase-like protein
BL1752	nrdD	anaerobic ribonucleoside-triphosphate reductase
BL0788	pyrE	orotate phosphoribosyltransferase
BL0874	pyrG	CTP synthase
BL1505	pyrH	uridylate kinase
BL1254	upp	uracil phosphoribosyltransferase
blo00071	Fatty acid degradation - Bifidobacterium longum NCC2705 (6)
BL1575	adh2	Adh2
BL1124	aldH	fatty aldehyde dehydrogenase
BL0266	fadD1	probable long-chain-fatty acid CoA ligase
BL0858	fadD2	long-chain-fatty-acid-CoA ligase
BL1501	fadD3	possible long-chain-fatty acid CoA ligase
BL1748	fadD4	probable long-chain-fatty-acid--CoA ligase
blo00500	Starch and sucrose metabolism - Bifidobacterium longum NCC2705 (6)
BL0999	glgB	1,4-alpha-glucan branching enzyme
BL0597	glgP	glycogen phosphorylase
BL1691	glkA	glucokinase
BL1570	malQ1	4-alpha-glucanotransferase
BL1630	pgm	phosphoglucomutase
BL0739	ugpA	probable UTP-glucose-1-phosphate uridylyltransferase
blo00520	Amino sugar and nucleotide sugar metabolism - Bifidobacterium longum NCC2705 (6)
BL1644	galE1	UDP-glucose 4-epimerase
BL1210	galK	galactokinase
BL1211	galT1	galactose-1-phosphate uridylyltransferase
BL1691	glkA	glucokinase
BL1630	pgm	phosphoglucomutase
BL0739	ugpA	probable UTP-glucose-1-phosphate uridylyltransferase
blo00270	Cysteine and methionine metabolism - Bifidobacterium longum NCC2705 (6)
BL0494	askA	aspartokinase
BL1156	cbsSV	cystathionine beta-synthase
BL1308	ldh2	lactate dehydrogenase
BL1155	metB	cystathionine gamma-synthase
BL0798	metE	5-methyltetrahydropteroyltriglutamate--homocysteine methyltransferase
BL1274	thrA	homoserine dehydrogenase
blo00052	Galactose metabolism - Bifidobacterium longum NCC2705 (6)
BL1644	galE1	UDP-glucose 4-epimerase
BL1210	galK	galactokinase
BL1211	galT1	galactose-1-phosphate uridylyltransferase
BL1691	glkA	glucokinase
BL1630	pgm	phosphoglucomutase
BL0739	ugpA	probable UTP-glucose-1-phosphate uridylyltransferase
blo01212	Fatty acid metabolism - Bifidobacterium longum NCC2705 (6)
BL0266	fadD1	probable long-chain-fatty acid CoA ligase
BL0858	fadD2	long-chain-fatty-acid-CoA ligase
BL1501	fadD3	possible long-chain-fatty acid CoA ligase
BL1748	fadD4	probable long-chain-fatty-acid--CoA ligase
BL1537	fas	Fas
BL1535	jadJ	JadJ
blo02020	Two-component system - Bifidobacterium longum NCC2705 (5)
BL0031		histidine kinase sensor of two-component system
BL0317		histidine kinase sensor of two-component system
BL0555	degP	possible DO serine protease
BL1076	glnA1	glutamine synthetase 1
BL0315	pstS	phosphate-binding transport protein of ABC transporter system
blo00970	Aminoacyl-tRNA biosynthesis - Bifidobacterium longum NCC2705 (5)
BL0882	alaS	alanyl-tRNA synthetase
BL0018	aspS	aspartyl-tRNA synthetase
BL0403	gatA	glutamyl-tRNA(Gln) amidotransferase subunit A
BL0402	gatB	glutamyl-tRNA(Gln) amidotransferase subunit B
BL1635	serS	seryl-tRNA synthetase
blo03070	Bacterial secretion system - Bifidobacterium longum NCC2705 (5)
BL0730		hypothetical protein with duf129
BL0303	ffh	signal recognition particle protein
BL0436	ftsY	FtsY signal recognition particle
BL1419	secA	preprotein translocase SecA subunit
BL1600	secY	preprotein translocase SecY subunit
blo00630	Glyoxylate and dicarboxylate metabolism - Bifidobacterium longum NCC2705 (4)
BL1397	acn	aconitate hydratase
BL1673	fucO	possible lactaldehyde reductase
BL1076	glnA1	glutamine synthetase 1
BL1535	jadJ	JadJ
blo00564	Glycerophospholipid metabolism - Bifidobacterium longum NCC2705 (4)
BL0581		hypothetical protein with alpha beta hydrolase domain at C-terminus
BL1424		widely conserved hypothetical protein with acyl transferase domain
BL1507	cdsA	probable phosphatidate cytidylyltransferase
BL1412	pgsA3	CDP-diacylglycerol--glycerol-3-phosphate 3-phosphatidyltransferase
blo01501	beta-Lactam resistance - Bifidobacterium longum NCC2705 (4)
BL1386	dppA2	DppA2
BL1387	dppB	probable permease protein of ABC-transporter for peptides
BL1389	dppC	probable permease protein of ABC-transporter for peptides
BL1317	ftsI	peptidoglycan synthetase
blo03018	RNA degradation - Bifidobacterium longum NCC2705 (4)
BL0520	dnaK	DnaK protein
BL1022	eno	enolase
BL0398	rho	transcription termination factor Rho
BL1281	rne	ribonuclease G
blo00680	Methane metabolism - Bifidobacterium longum NCC2705 (4)
BL0969	ackA	acetate kinase
BL1022	eno	enolase
BL0604	ppc	phosphoenolpyruvate carboxylase
BL0968	pta	phosphate acetyltransferase
blo01210	2-Oxocarboxylic acid metabolism - Bifidobacterium longum NCC2705 (4)
BL1397	acn	aconitate hydratase
BL0494	askA	aspartokinase
BL0530	ilvC1	ketol-acid reductoisomerase
BL0297	ilvN	acetolactate synthase small subunit
blo00250	Alanine, aspartate and glutamate metabolism - Bifidobacterium longum NCC2705 (3)
BL1142	L-asparaginase precursor
BL1076	glnA1	glutamine synthetase 1
BL1800	purB	adenylosuccinate lyase
blo00650	Butanoate metabolism - Bifidobacterium longum NCC2705 (3)
BL1575	adh2	Adh2
BL0297	ilvN	acetolactate synthase small subunit
BL0951	pfl	formate acetyltransferase
blo00450	Selenocompound metabolism - Bifidobacterium longum NCC2705 (3)
BL0869		NifS-like aminotranferase
BL1155	metB	cystathionine gamma-synthase
BL0798	metE	5-methyltetrahydropteroyltriglutamate--homocysteine methyltransferase
blo03020	RNA polymerase - Bifidobacterium longum NCC2705 (3)
BL1606	rpoA	DNA-directed RNA polymerase alpha chain
BL1205	rpoB	RpoB
BL1204	rpoC	RpoC
blo00260	Glycine, serine and threonine metabolism - Bifidobacterium longum NCC2705 (3)
BL0494	askA	aspartokinase
BL1156	cbsSV	cystathionine beta-synthase
BL1274	thrA	homoserine dehydrogenase
blo00040	Pentose and glucuronate interconversions - Bifidobacterium longum NCC2705 (3)
BL0272	araA	L-arabinose isomerase
BL0753	rpe	ribulose-phosphate 3-epimerase
BL0739	ugpA	probable UTP-glucose-1-phosphate uridylyltransferase
blo00480	Glutathione metabolism - Bifidobacterium longum NCC2705 (3)
BL0444	gnt	6-phosphogluconate dehydrogenase, decarboxylating II
BL1191	pepN	aminopeptidase N
BL0440	zwf2	glucose-6-phosphate 1-dehydrogenase
blo00770	Pantothenate and CoA biosynthesis - Bifidobacterium longum NCC2705 (3)
BL1124	aldH	fatty aldehyde dehydrogenase
BL0530	ilvC1	ketol-acid reductoisomerase
BL0297	ilvN	acetolactate synthase small subunit
blo00730	Thiamine metabolism - Bifidobacterium longum NCC2705 (3)
BL1601	adk	adenylate kinase
BL0113	thiD	phosphomethylpyrimidine kinase
BL0115	thiM	hydroxyethylthiazole kinase
blo00521	Streptomycin biosynthesis - Bifidobacterium longum NCC2705 (2)
BL1691	glkA	glucokinase
BL1630	pgm	phosphoglucomutase
blo00430	Taurine and hypotaurine metabolism - Bifidobacterium longum NCC2705 (2)
BL0969	ackA	acetate kinase
BL0968	pta	phosphate acetyltransferase
blo00290	Valine, leucine and isoleucine biosynthesis - Bifidobacterium longum NCC2705 (2)
BL0530	ilvC1	ketol-acid reductoisomerase
BL0297	ilvN	acetolactate synthase small subunit
blo00020	Citrate cycle (TCA cycle) - Bifidobacterium longum NCC2705 (2)
BL1397	acn	aconitate hydratase
BL0732	sucC	succinyl-CoA synthetase beta chain
blo00660	C5-Branched dibasic acid metabolism - Bifidobacterium longum NCC2705 (2)
BL0297	ilvN	acetolactate synthase small subunit
BL0732	sucC	succinyl-CoA synthetase beta chain
blo00280	Valine, leucine and isoleucine degradation - Bifidobacterium longum NCC2705 (2)
BL1124	aldH	fatty aldehyde dehydrogenase
BL1535	jadJ	JadJ
blo00340	Histidine metabolism - Bifidobacterium longum NCC2705 (2)
BL1124	aldH	fatty aldehyde dehydrogenase
BL1295	hisD	histidinol dehydrogenase
blo00561	Glycerolipid metabolism - Bifidobacterium longum NCC2705 (2)
BL1424	widely conserved hypothetical protein with acyl transferase domain
BL1124	aldH	fatty aldehyde dehydrogenase
blo00541	O-Antigen nucleotide sugar biosynthesis - Bifidobacterium longum NCC2705 (2)
BL1644	galE1	UDP-glucose 4-epimerase
BL0739	ugpA	probable UTP-glucose-1-phosphate uridylyltransferase
blo00760	Nicotinate and nicotinamide metabolism - Bifidobacterium longum NCC2705 (2)
BL0857	pntA	NAD(P) transhydrogenase subunit alpha part 1
BL0856	pntB	NAD(P) transhydrogenase subunit beta
blo00790	Folate biosynthesis - Bifidobacterium longum NCC2705 (2)
BL1683	folE	GTP cyclohydrolase I
BL1684	folP	dihydropteroate synthase 1
blo00670	One carbon pool by folate - Bifidobacterium longum NCC2705 (2)
BL0478	fhs	formate--tetrahydrofolate ligase
BL0735	purH	PurH
blo00300	Lysine biosynthesis - Bifidobacterium longum NCC2705 (2)
BL0494	askA	aspartokinase
BL1274	thrA	homoserine dehydrogenase
blo00625	Chloroalkane and chloroalkene degradation - Bifidobacterium longum NCC2705 (2)
BL1575	adh2	Adh2
BL1124	aldH	fatty aldehyde dehydrogenase
blo00220	Arginine biosynthesis - Bifidobacterium longum NCC2705 (1)
BL1076	glnA1	glutamine synthetase 1
blo00460	Cyanoamino acid metabolism - Bifidobacterium longum NCC2705 (1)
BL1142	L-asparaginase precursor
blo00261	Monobactam biosynthesis - Bifidobacterium longum NCC2705 (1)
BL0494	askA	aspartokinase
blo00920	Sulfur metabolism - Bifidobacterium longum NCC2705 (1)
BL1155	metB	cystathionine gamma-synthase
blo01220	Degradation of aromatic compounds - Bifidobacterium longum NCC2705 (1)
BL1575	adh2	Adh2
blo00310	Lysine degradation - Bifidobacterium longum NCC2705 (1)
BL1124	aldH	fatty aldehyde dehydrogenase
blo00910	Nitrogen metabolism - Bifidobacterium longum NCC2705 (1)
BL1076	glnA1	glutamine synthetase 1
blo00900	Terpenoid backbone biosynthesis - Bifidobacterium longum NCC2705 (1)
BL0101	uppS	undecaprenyl pyrophosphate synthetase
blo00380	Tryptophan metabolism - Bifidobacterium longum NCC2705 (1)
BL1124	aldH	fatty aldehyde dehydrogenase
blo00350	Tyrosine metabolism - Bifidobacterium longum NCC2705 (1)
BL1575	adh2	Adh2
blo00626	Naphthalene degradation - Bifidobacterium longum NCC2705 (1)
BL1575	adh2	Adh2
blo00121	Secondary bile acid biosynthesis - Bifidobacterium longum NCC2705 (1)
BL0796	choloylglycine hydrolase
blo00542	O-Antigen repeat unit biosynthesis - Bifidobacterium longum NCC2705 (1)
BL1721	rfe	possible undecaprenyl-phosphate alpha-N-acetylglucosaminyltransferase
blo00330	Arginine and proline metabolism - Bifidobacterium longum NCC2705 (1)
BL1124	aldH	fatty aldehyde dehydrogenase
blo01502	Vancomycin resistance - Bifidobacterium longum NCC2705 (1)
BL1323	murG	UDP-N-acetylglucosamine--N-acetylmuramyl-(pentapeptide) pyrophosphoryl-undecaprenol N-acetylglucosamine transferase
blo00400	Phenylalanine, tyrosine and tryptophan biosynthesis - Bifidobacterium longum NCC2705 (1)
BL1381	pheA	probable chorismate mutase (CM)
blo00053	Ascorbate and aldarate metabolism - Bifidobacterium longum NCC2705 (1)
BL1124	aldH	fatty aldehyde dehydrogenase

## Sheet: 2 - Proteomics analysis
Supplementary table 2 - Proteomics analysis of bacterial cells, EVs and supernatants, related to figure 4
			Log2 normalyzed intensities									Proteomics data														EV data
Protein IDs	Protein Name	Gene Name	LFQ intensity Cells1	LFQ intensity Cells2	LFQ intensity Cells3	LFQ intensity EVs1	LFQ intensity EVs2	LFQ intensity EVs3	LFQ intensity Supernatant1	LFQ intensity Supernatant2	LFQ intensity Supernatant3	Razor + unique peptides	Unique peptides	Sequence coverage [%]	Mol. weight [kDa]	Q-value	Score	Intensity	MS/MS count	Intensity Cells1	Intensity Cells2	Intensity Cells3	Razor + unique peptides Cells1	Razor + unique peptides Cells2	Razor + unique peptides Cells3	Razor + unique peptides_	Unique peptides_	Sequence coverage [%]_	Mol. weight [kDa]_	Q-value_	Score_	MS/MS Count	Intensity EVs1	Intensity EVs2	Intensity EVs3	Intensity Supernatant1	Intensity Supernatant2	Intensity Supernatant3	Razor + unique peptides EVs1	Razor + unique peptides EVs2	Razor + unique peptides EVs3	Razor + unique peptides Supernatant1	Razor + unique peptides Supernatant2	Razor + unique peptides Supernatant3	matrix8
P59122	30S ribomal protein S5	rpsE	32.6537	32.8082	33.0692	30.8627	31.1021	31.6732	28.5079	28.5781	27.2655	21	21	65.2	24.574	0	323.31	123840000000	219	33209000000	38995000000	51632000000	20	20	21	22	22	65.7	24.574	0	323.31	102	2838500000	1782800000	1427200000	289930000	219590000	93231000	22	20	19	5	8	4	+
P59127	30S ribomal protein S4	rpsD	33.498	33.7089	33.2282	32.1981	33.0274	32.8244	25.7582	25.3565	24.2611	17	17	58.2	23.719	0	307.19	120580000000	152	41186000000	40912000000	38480000000	16	14	15	18	18	61.5	23.719	0	323.31	107	6149400000	5984400000	3823900000	59550000	43757000	15307000	17	14	13	3	3	2	+
P59179	30S ribomal protein S3	rpsC	34.6213	34.6929	33.8857	33.5763	33.6208	33.757	26.1802	25.7811	24.6453	29	29	67.8	30.156	0	323.31	181030000000	214	73625000000	69920000000	37482000000	29	28	28	37	37	79	30.156	0	323.31	189	15951000000	8048700000	7578900000	52250000	87833000	29527000	37	28	26	3	4	4	+
Q8G3S2	ATP-dependent zinc metalloprotease FtsH	ftsH	32.4269	32.4855	32.3475	34.1931	32.3199	32.586	21.2105	23.1439	24.1078	45	45	66.8	75.95	0	323.31	101170000000	365	34224000000	26485000000	40461000000	42	41	43	50	50	69.4	75.95	0	323.31	252	20456000000	4680200000	4474400000	10524000	26549000	9794800	49	37	35	2	2	1	+
Q8G443	50S ribomal protein L7/L12	rplL	35.0752	34.884	34.9053	30.938	31.0737	30.9326	26.6576	26.5067	25.6177	12	12	82.5	13.247	0	323.31	255790000000	179	88120000000	62853000000	104810000000	12	12	12	6	6	64.3	13.247	0	313.08	34	2796300000	1299900000	942920000	166040000	98720000	60906000	6	4	3	4	4	3	+
Q8G456	Fas	fas	32.4618	32.5629	32.5572	31.7385	30.9568	32.0584	29.0302	28.012	27.5468	164	164	64.8	338.13	0	323.31	278240000000	1245	87882000000	75057000000	115310000000	157	140	153	109	109	39.9	338.13	0	323.31	289	4525100000	1502700000	2135700000	454870000	154110000	184860000	103	72	82	26	5	10	+
Q8G6G8	ATP binding protein of ABC transporter for sugars	msiK	33.8311	34.127	33.7509	32.7202	31.7641	30.7475	22.372	22.565	22.5351	25	25	78.1	40.727	0	323.31	167810000000	282	52365000000	52105000000	63339000000	25	24	25	23	23	68.3	40.727	0	323.31	101	10387000000	1732800000	1259000000	15780000	8013300	18611000	21	17	16	3	1	2	+
Q8G806	Probable solute-binding protein for glutamate/aspartate ABC transporter system	BL0077	32.5258	32.4914	32.407	34.6345	33.926	33.441	27.3879	28.9369	27.7825	29	29	74.3	32.146	0	323.31	67642000000	192	20686000000	22696000000	24261000000	29	24	27	31	31	76	32.146	0	323.31	204	30347000000	11636000000	6290300000	181090000	280720000	115570000	31	22	22	9	9	5	+
Q8G848	Fructe import binding protein FruE	fruE	32.7516	32.8673	32.6658	32.0481	32.5517	32.1348	23.6952	22.8356	22.2001	25	25	80.1	34.689	0	323.31	66762000000	172	22977000000	18130000000	25655000000	24	22	25	30	30	67.9	34.689	0	323.31	130	8682100000	2827000000	2015600000	27400000	23818000	8441600	30	19	18	2	3	1	+
Q8G5B5	30S ribomal protein S7	rpsG	33.2692	33.3938	32.6558	29.7416	30.9765	30.495	23.8447	23.4376	20	17	17	71.2	17.553	0	323.31	118720000000	146	45586000000	40919000000	32214000000	17	17	17	14	14	73.7	17.553	0	323.31	58	1035800000	1269300000	781010000	29674000	14439000	0	14	11	10	3	2	1	+
Q8G5P5	Xylule-5-phphate/fructe-6-phphate phphoketolase	BL0959	33.3644	33.5163	33.3859	30.3528	31.0406	31.754	31.3339	30.5087	30.6231	65	65	72.5	92.525	0	323.31	640520000000	878	196470000000	181250000000	262800000000	58	52	62	43	43	56.5	92.525	0	323.31	168	2516000000	1250100000	1328100000	3661000000	868250000	976300000	36	30	30	33	24	26	+
Q8G3Z2	50S ribomal protein L17	rplQ	34.0456	34.1251	33.712	31.7443	29.9753	31.3118	26.9639	26.6442	20	8	8	48.6	19.121	0	154.2	106510000000	67	38137000000	37115000000	31259000000	7	8	7	8	8	40.7	19.121	0	323.31	30	2176100000	1887400000	1319900000	42931000	6082800	0	8	6	8	1	1	0	+
Q8G416	50S ribomal protein L4	rplD	32.6951	32.6415	32.6679	29.8282	30.6411	29.789	27.4686	27.7618	27.4831	11	11	74.3	23.504	0	315.19	96263000000	145	30678000000	24696000000	40889000000	11	11	10	11	11	74.3	23.504	0	323.31	42	1468000000	913350000	450510000	189930000	143500000	111260000	9	8	7	6	6	5	+
Q8G3R1	Probable sugar binding protein of ABC transporter for pentes	BL1694	33.1802	33.2363	32.7868	32.1246	29.0504	29.7642	20	26.5221	27.2891	27	27	72.2	41.813	0	323.31	105190000000	213	36348000000	34176000000	34667000000	26	26	25	24	24	67.8	41.813	0	323.31	81	5297900000	710700000	565280000	0	20136000	57265000	24	12	14	0	1	2	+
P0CW93	L-lactate dehydrogenase 2	ldh2	32.3882	32.6115	32.3393	23.094	20	20	27.9584	27.3766	26.8974	22	22	78.8	34.24	0	323.31	98659000000	250	34663000000	27090000000	36905000000	21	20	22	8	8	44.4	34.24	0	323.31	13	6879400	0	0	285590000	94227000	82167000	3	0	0	7	4	5	+
P17615	DNA-binding protein HB1	hup	33.2073	33.2385	32.9523	29.2843	28.3048	27.6393	28.6538	26.5424	27.6722	7	7	72	9.9573	0	199.44	135710000000	132	46365000000	40918000000	48423000000	7	7	7	7	7	72	9.9573	0	323.31	29	670020000	353810000	194830000	359940000	35369000	50628000	7	6	6	5	1	1	+
P59159	2,3-bisphphoglycerate-dependent phphoglycerate mutase	gpmA	34.6296	34.6661	34.5219	27.1649	29.3017	29.2498	29.6908	28.6382	28.5541	29	29	90.7	27.605	0	323.31	294360000000	280	109490000000	55952000000	128920000000	28	26	29	19	19	83.3	27.605	0	323.31	74	166260000	468480000	341260000	901680000	251360000	153620000	11	16	15	15	12	11	+
Q8CY47	Co-chaperonin GroES	groES	32.9378	32.7507	33.1115	24.5142	20	24.9397	24.5859	24.2909	20	9	9	86.6	10.6	0	323.31	52600000000	179	14706000000	15188000000	22707000000	8	9	9	3	3	26.8	10.6	0	5.2566	3	27297000	0	10322000	38148000	14252000	0	2	0	1	2	1	0	+
Q8G400	50S ribomal protein L15	rplO	33.9421	34.1231	33.58	30.0814	28.5677	28.1112	27.2514	28.3273	28.1682	11	11	70.7	15.895	0	210.86	79626000000	117	30795000000	26250000000	22581000000	10	8	11	8	8	60.7	15.895	0	219.1	31	1303600000	448320000	347490000	92847000	41040000	45069000	8	6	6	5	2	3	+
Q8G403	50S ribomal protein L6	rplF	33.0942	33.2038	33.0704	27.5974	29.3084	29.2074	27.1813	27.4447	27.0946	14	14	67.6	18.86	0	323.31	103740000000	100	31136000000	25941000000	46663000000	13	14	14	10	10	57.5	18.86	0	323.31	34	373250000	426740000	292980000	121740000	81736000	84988000	9	7	7	5	4	5	+
Q8G406	50S ribomal protein L5	rplE	32.4393	32.6351	32.2557	28.3766	29.8187	29.0867	25.3414	23.6902	23.9515	25	25	90	21.407	0	292.62	103090000000	337	33684000000	33570000000	35832000000	25	23	25	15	15	66.8	21.407	0	234.84	63	549060000	547650000	412880000	69332000	12490000	12694000	14	13	13	4	2	2	+
Q8G444	50S ribomal protein L10	rplJ	33.937	34.2114	33.7891	30.175	28.8577	28.4414	27.0479	26.7121	26.2202	16	16	78.6	18.746	0	323.31	150570000000	169	49149000000	55523000000	45894000000	16	15	15	13	13	72.3	18.746	0	323.31	50	1151300000	469400000	285790000	46134000	23760000	38536000	13	10	9	2	1	2	+
Q8G483	Ribome-recycling factor	frr	32.4716	32.6404	32.6022	24.0286	23.5766	23.9782	25.9001	25.0599	25.6715	23	23	88	20.129	0	238.06	44683000000	167	15604000000	18463000000	10617000000	22	23	21	4	4	27.9	20.129	0	45.896	8	45284000	8361500	10929000	56584000	31023000	13659000	4	2	3	1	1	1	+
Q8G485	Elongation factor Ts	tsf	32.6614	32.8434	32.9751	26.3414	25.3007	25.991	29.5714	27.7169	27.2776	28	28	83	29.979	0	323.31	121380000000	320	31335000000	34151000000	55895000000	27	28	27	15	15	60.1	29.979	0	323.31	34	103150000	17262000	21298000	765750000	212340000	80741000	10	5	4	13	7	4	+
Q8G4L6	Glyceraldehyde 3-phphate dehydrogenase C	gap	33.7652	33.8493	33.6672	27.6918	27.336	27.6043	30.8991	29.8073	29.5686	29	29	79.8	37.716	0	323.31	304190000000	403	97187000000	85705000000	121300000000	29	29	29	18	18	69	37.716	0	323.31	60	286300000	283960000	98141000	1968900000	535810000	403360000	11	8	7	16	12	11	+
Q8G565	Cystathionine gamma-synthase	metB	33.1733	33.2464	33.2252	25.751	26.4748	26.362	28.1814	29.4361	28.4137	20	20	66.5	41.918	0	323.31	221030000000	292	65389000000	64004000000	91640000000	18	17	20	11	11	48.7	41.918	0	323.31	35	25136000	22153000	23767000	314650000	515500000	260870000	5	6	5	9	10	10	+
Q8G5B6	Elongation factor G	fusA	32.4725	32.6304	32.7671	29.3105	28.9394	29.326	33.0899	32.1688	31.9613	66	66	76.7	78.136	0	323.31	281360000000	930	86711000000	78829000000	115820000000	62	61	63	30	30	60.5	78.136	0	323.31	57	176100000	50183000	101910000	6277900000	5502600000	3116700000	16	7	10	25	16	19	+
Q8G5B7	Elongation factor Tu	tuf	34.489	34.2473	34.7718	28.9329	28.9184	28.8729	32.5101	31.585	31.3147	36	36	85.7	43.936	0	323.31	437720000000	601	122950000000	115000000000	199760000000	33	29	35	17	17	56.4	43.936	0	323.31	93	864530000	212480000	179980000	5658000000	2236700000	1969900000	14	8	8	17	15	14	+
Q8G5I9	Enolase	eno	33.4121	33.6438	33.5296	28.5662	28.5575	28.4202	29.8516	29.5514	29.4413	28	28	72.2	46.515	0	323.31	299280000000	405	80752000000	105780000000	112750000000	27	25	27	18	18	56.9	46.515	0	323.31	63	412440000	192620000	201290000	1071400000	542080000	460370000	10	10	11	16	12	11	+
Q8G5L7	30S ribomal protein S1	rpsA	32.1392	32.2801	32.2065	27.2823	27.4155	27.884	28.7436	29.0166	28.8676	47	47	73.7	54.633	0	323.31	186810000000	435	65107000000	53893000000	67815000000	44	37	45	21	21	48.5	54.633	0	323.31	51	282170000	249570000	126190000	480270000	240260000	205140000	13	9	12	13	8	9	+
Q8G5M1	Pyruvate kinase	pyk	33.5204	33.6769	33.7155	27.82	28.1512	28.0523	30.5022	29.5484	29.317	44	44	78.8	55.267	0	323.31	358300000000	657	104660000000	107430000000	146220000000	43	40	43	22	22	56.4	55.267	0	323.31	59	261120000	140080000	130870000	1450000000	680240000	365140000	16	13	13	17	14	13	+
Q8G5N7	Acetate kinase	ackA	33.1063	33.293	33.3687	24.9495	26.7125	26.5234	27.8429	27.3901	26.1052	24	24	63.3	44.2	0	323.31	115400000000	248	36788000000	31577000000	47037000000	23	22	24	10	10	37.4	44.2	0	323.31	20	31821000	18289000	10651000	335750000	118220000	82323000	5	3	4	7	6	5	+
Q8G5Q3	Formate C-acetyltransferase	pfl	33.4495	33.5259	33.5827	26.8833	25.2839	25.8915	29.8776	27.7893	27.9495	70	70	84.6	90.487	0	323.31	447660000000	873	141890000000	132150000000	173620000000	70	66	67	21	21	42.4	90.487	0	323.31	42	129350000	25970000	35684000	844010000	164340000	242430000	14	4	10	18	7	10	+
Q8G5Q7	Trigger factor	tig	32.0767	32.2648	32.1743	26.6883	25.3683	26.3608	28.5114	26.5028	27.3473	32	32	60.8	49.641	0	323.31	101920000000	243	30331000000	33801000000	37791000000	28	29	31	14	14	35.3	49.641	0	323.31	29	190500000	16377000	28863000	357310000	70746000	116390000	12	3	5	8	4	4	+
Q8G5X7	CTP synthase	pyrG	32.2908	32.4275	32.2153	24.1286	28.0522	27.9172	24.2909	20	21.7589	34	34	81.4	60.982	0	323.31	62339000000	230	20668000000	19390000000	22281000000	34	27	34	12	12	25.7	60.982	0	194.1	24	50385000	141830000	127230000	36016000	0	2171500	9	8	9	5	0	1	+
Q8G5Z8	50S ribomal protein L25	rplY	32.3953	32.61	32.2425	29.5623	29.4408	29.031	28.7537	28.2946	28.011	16	16	64.1	21.815	0	323.31	81211000000	184	22650000000	28865000000	29696000000	16	16	15	13	13	66.5	21.815	0	323.31	74	1032300000	655640000	429070000	186230000	82638000	68083000	13	13	13	7	5	6	+
Q8G653	Choloylglycine hydrolase	BL0796	33.1766	33.3379	33.5975	27.1237	26.9761	27.3217	29.5935	28.9018	28.664	16	16	71.3	35.125	0	323.31	139520000000	360	36015000000	40551000000	62958000000	15	12	15	12	12	69.4	35.125	0	323.31	38	162060000	46351000	46709000	920530000	344710000	268930000	8	6	5	12	10	10	+
Q8G6C8	Transketolase	tkt	33.5213	33.5865	33.4803	27.34	25.0749	25.9642	31.054	30.0687	29.7323	45	45	67.9	75.914	0	323.31	239290000000	470	82546000000	69612000000	87134000000	42	42	44	23	23	49.6	75.914	0	323.31	55	231350000	67087000	69183000	2081200000	689830000	589680000	11	6	6	22	16	18	+
Q8G6C9	Transaldolase	tal	34.399	34.6865	34.4556	28.5473	28.5847	28.7273	30.9929	30.4927	30.1316	39	39	86.4	39.706	0	323.31	535060000000	553	158560000000	178720000000	197780000000	36	39	36	28	28	66.2	39.706	0	323.31	90	457080000	225180000	150300000	2606600000	885580000	666590000	22	16	16	26	18	21	+
Q8G6D6	Phphoglycerate kinase	pgk	32.3144	32.5822	32.3866	27.1521	26.5757	27.1094	30.0127	29.1321	28.6906	30	30	67.3	41.893	0	323.31	179060000000	406	52302000000	55148000000	71606000000	30	30	30	18	18	54.9	41.893	0	323.31	55	225680000	35476000	37812000	1157100000	361260000	294600000	14	6	5	15	12	11	+
Q8G6M1	Ferritin domain-containing protein	BL0618	34.307	34.2724	34.2391	28.037	27.535	27.8232	29.0004	28.1529	28.3036	12	12	89.9	17.776	0	249.99	243510000000	182	78705000000	89814000000	74991000000	12	11	12	10	10	81.8	17.776	0	323.31	29	314490000	86410000	108350000	714630000	201920000	153060000	7	4	5	7	5	4	+
Q8G756	30S ribomal protein S6	rpsF	32.6473	32.6587	32.7289	26.4798	26.6435	26.9826	27.7408	27.4782	27.101	11	11	83.5	11.174	0	184.63	67775000000	112	19233000000	21340000000	27202000000	11	11	11	8	8	69.1	11.174	0	255.62	18	157280000	54866000	60224000	241410000	127640000	70480000	8	6	6	6	6	5	+
Q8G759	50S ribomal protein L9	rplI	33.2572	33.3825	33.1569	27.8941	28.1652	27.7124	27.0449	27.0726	26.8009	12	12	79.7	15.445	0	192.88	79920000000	139	27573000000	23140000000	29206000000	11	11	12	10	10	79.7	15.445	0	200.07	28	408620000	153000000	71308000	157840000	110800000	83799000	10	5	3	6	4	5	+
Q8G7B1	ATP synthase subunit alpha	atpA	32.0676	32.2211	32.2696	29.8661	29.2082	29.2263	25.4003	24.1463	20	36	36	71.6	58.466	0	323.31	69667000000	298	20635000000	21630000000	27402000000	34	31	33	23	23	43.1	58.466	0	323.31	83	1197500000	393720000	347320000	54424000	20794000	0	23	19	18	5	2	0	+
Q8G7X0	Hydroxyethylthiazole kinase	thiM	32.5017	32.6663	32.5722	20	20	20	25.7411	24.9138	25.1843	12	12	55.1	32.497	0	323.31	55924000000	88	18204000000	15817000000	21904000000	12	11	11	3	3	16.9	32.497	0	32.943	5	7003200	3130500	3698400	47828000	29144000	20453000	1	1	1	1	2	1	+
Q8G7X1	Thiamine biynthesis bifunctional protein ThiEC	thiE/thiC	32.1265	32.2325	32.4368	26.4175	26.8851	27.1977	29.4173	28.0776	27.9969	56	56	77.2	100.35	0	323.31	136860000000	557	44941000000	30695000000	61220000000	54	52	54	23	23	43.1	100.35	0	323.31	39	98317000	72117000	47683000	748510000	193060000	183410000	10	5	8	19	8	9	+
Q8G879	Chaperonin GroEL	groEL	34.2156	34.4149	34.2553	29.1883	29.391	29.4639	29.1269	27.6444	28.6701	53	53	92.6	56.837	0	323.31	404520000000	722	147410000000	122780000000	134330000000	49	51	48	29	29	74.1	56.837	0	323.31	71	993130000	616990000	319890000	399410000	121320000	159930000	27	17	17	15	7	8	+
Q8G3U1	Widely conserved protein in universal stress protein family	BL1664	32.132	32.1789	32.1596	28.2742	28.7428	28.7503	28.2766	27.1152	28.8911	21	21	73.3	36.512	0	323.31	68987000000	126	23598000000	18770000000	26619000000	19	19	20	10	10	44.3	36.512	0	323.31	33	485500000	182900000	145560000	445100000	39646000	441250000	8	8	7	4	1	1	+
Q8G4G6	Ribome hibernation promoting factor	hpf	32.1972	32.1092	32.2219	29.7596	29.6258	29.5983	26.3575	25.4865	26.4485	12	12	45	24.683	0	323.31	86817000000	137	26095000000	22413000000	38309000000	12	12	12	8	8	40	24.683	0	166.31	29	683880000	629060000	590790000	27171000	3576800	9228300	8	7	7	2	1	1	+
Q8G3Z8	Adenylate kinase	adk	32.0581	32.2121	32.3773	20	20	20	27.4944	26.8365	24.7294	14	14	81.7	20.5	0	323.31	44448000000	123	11089000000	9320800000	24039000000	14	13	14	4	4	44.1	20.5	0	323.31	7	0	0	0	221580000	57271000	16683000	0	0	0	4	3	2	+
Q8G6B6	Uncharacterized protein	BL0730	32.4011	32.2238	31.9546	32.368	31.3463	31.5017	20	20	20	4	4	32.4	15.549	0	206.37	31848000000	51	9338700000	14143000000	8366300000	4	4	4	5	5	33.8	15.549	0	323.31	36	6585500000	1609900000	1775900000	0	0	0	5	4	4	0	0	0	+
Q8G3W5	Solute binding protein of ABC transporter for sugars	BL1638	32.0035	32.3967	31.7211	31.3446	29.1814	28.3542	22.9437	25.1997	25.534	3	3	7.1	46.217	0	241.58	48555000000	53	18273000000	19858000000	10424000000	3	3	3	4	4	7.8	46.217	0	323.31	28	2967600000	562890000	292580000	10184000	21088000	42207000	4	4	4	1	1	3	+
Q8G407	50S ribomal protein L24	rplX	31.9848	32.2388	32.0624	28.8227	29.6357	28.3138	24.1257	25.519	22.9134	8	8	63.1	12.104	0	92.952	36715000000	77	9224900000	10228000000	17262000000	8	8	8	6	6	49.5	12.104	0	126.75	25	457730000	451860000	318320000	29051000	65479000	3520100	6	6	5	1	4	1	+
P59162	30S ribomal protein S12	rpsL	31.2603	31.2725	31.1135	31.497	32.1307	31.5305	24.62	26.0588	25.6286	7	7	55.3	13.565	0	58.644	17897000000	46	5300800000	4879700000	7716100000	7	6	7	11	11	43.9	13.565	0	323.31	30	3689500000	2655100000	1695900000	59622000	85276000	58312000	11	7	7	3	3	2	+
Q8G3N6	Inine-5-monophphate dehydrogenase	guaB	31.8097	31.8936	31.8497	31.0696	30.6761	30.7778	28.0143	25.353	27.9653	39	39	74.5	58.262	0	323.31	101360000000	373	32194000000	29520000000	39642000000	39	39	39	33	33	73.2	58.262	0	323.31	137	2851800000	993040000	1133200000	205220000	44006000	167110000	29	19	24	10	3	10	+
Q8G3Y5	Translation initiation factor IF-2	infB	28.8078	28.8732	29.113	31.9911	31.2834	31.3562	21.9769	26.022	20	54	54	57.5	102.18	0	323.31	22241000000	303	6242700000	5676900000	10321000000	48	49	52	47	47	46.5	102.18	0	323.31	148	2534300000	2299000000	1965500000	6214400	17829000	0	41	40	40	2	1	0	+
Q8G412	50S ribomal protein L22	rplV	31.2952	31.4353	31.493	30.527	32.9508	32.0512	20	20	20	16	16	66.4	13.276	0	81.057	57022000000	108	16773000000	17288000000	22961000000	16	14	16	13	13	66.4	13.276	0	323.31	81	3196500000	4477400000	2144700000	0	0	0	12	11	10	0	0	0	+
Q8G413	30S ribomal protein S19	rpsS	31.1228	30.598	32.1113	30.6493	30.7796	30.5882	25.7304	23.4307	20	9	9	57.6	10.511	0	204.2	33775000000	145	8171700000	6481700000	19122000000	9	6	9	9	9	57.6	10.511	0	323.31	65	1444700000	1453500000	962370000	17001000	8526300	0	9	7	6	1	1	0	+
Q8G414	50S ribomal protein L2	rplB	31.4991	31.2987	31.8044	32.9539	33.1922	33.0276	25.6777	23.8381	25.1429	18	18	60.5	30.318	0	195.66	48776000000	191	10820000000	9394800000	28561000000	18	18	18	22	22	64.9	30.318	0	323.31	162	11060000000	6379700000	4606800000	85818000	30126000	42353000	22	17	19	3	2	4	+
Q8G417	50S ribomal protein L3	rplC	31.4148	31.445	31.3823	31.8923	33.2909	33.2065	26.0621	26.0417	25.6144	14	14	72.8	22.601	0	153.06	40417000000	85	13344000000	10607000000	16466000000	14	13	13	15	15	35.7	22.601	0	151.16	66	5084900000	6604600000	4639000000	60818000	78946000	31364000	13	14	14	2	5	2	+
Q8G447	Polyribonucleotide nucleotidyltransferase	pnp	31.834	31.8127	31.9793	32.5304	32.43	32.2902	22.1464	21.7003	20.8188	64	64	68.1	101.85	0	323.31	112930000000	475	38708000000	27012000000	47210000000	60	57	62	54	54	63.2	101.85	0	323.31	202	9983200000	3330200000	2079900000	21445000	32028000	7124400	52	42	39	2	3	2	+
Q8G4H8	DUF5067 domain-containing protein	BL1404	27.5419	27.3299	26.6808	33.8381	32.4488	34.5474	29.856	29.891	33.7888	5	5	16.4	29.65	0	16.652	1090600000	23	340720000	497750000	252090000	5	5	5	5	5	16.4	29.65	0	118.22	19	796760000	1963500000	2215900000	10887000000	14603000000	13188000000	5	5	4	1	2	1	+
Q8G4J2	DppD	dppD	30.0258	30.2369	30.0638	32.7453	31.4664	32.8419	25.11	23.243	24.6476	42	42	74	73.222	0	323.31	31177000000	324	9347600000	8153700000	13676000000	38	33	40	44	44	61.1	73.222	0	323.31	218	9935500000	3068700000	2689400000	19010000	79557000	87394000	44	34	32	2	4	3	+
Q8G4J5	DppA2	dppA2	31.8316	31.8471	31.7844	35.5538	34.9849	34.8099	28.4867	28.5067	28.1525	36	35	65.4	59.06	0	323.31	134250000000	389	42379000000	39693000000	52182000000	36	36	36	43	42	63.4	59.06	0	323.31	274	63054000000	22380000000	16053000000	321680000	286430000	217220000	43	32	31	10	9	9	+
Q8G4L1	50S ribomal protein L20	rplT	29.9646	29.9427	30.3276	31.2874	31.9975	31.8671	20	20	20	7	7	40.2	14.605	0	39.526	16586000000	47	4791300000	4425700000	7369100000	7	7	7	8	8	41.7	14.605	0	220.01	40	3063900000	2573800000	2058100000	0	0	0	8	7	7	0	0	0	+
Q8G4N3	Probable solute-binding protein of ABC transporter for peptides	BL1345	28.505	28.8982	28.3459	32.7089	32.4003	32.2999	23.3527	25.6904	25.34	34	34	61.2	58.559	0	323.31	15818000000	192	4560500000	5842500000	5414900000	30	32	34	36	36	66	58.559	0	323.31	159	9661600000	3137700000	2564600000	34875000	131270000	83325000	33	29	30	5	3	2	+
Q8G542	Probable solute binding protein of ABC transporter system	BL1178	29.4011	29.2087	29.0349	31.8142	31.5146	30.7003	26.8838	28.3244	28.2149	20	20	73.5	32.942	0	268.16	5909600000	66	2308200000	1799000000	1802300000	17	17	17	23	23	68.4	32.942	0	323.31	75	6328200000	1186100000	964360000	72595000	266270000	193580000	22	14	17	3	8	8	+
Q8G5I3	UPF0182 protein BL1029	BL1029	30.3454	30.4519	29.9769	32.8255	32.9049	33.0863	25.2503	26.6676	26.7843	41	41	45.6	115.05	0	323.31	41426000000	332	13740000000	13376000000	14310000000	39	38	41	48	48	43.2	115.05	0	323.31	246	10592000000	4752100000	4457900000	32230000	75172000	91670000	47	36	32	2	3	5	+
Q8G6I1	Uncharacterized protein	BL0659	28.4142	28.6848	28.4291	31.1759	30.9184	31.1089	22.0005	23.6128	23.7293	12	12	43.7	35.192	0	240.43	5924400000	84	1794600000	1916400000	2213400000	12	11	12	13	13	42.8	35.192	0	323.31	56	3186400000	1325500000	1084500000	9524700	27471000	26412000	13	11	11	1	1	2	+
Q8G7D7	50S ribomal protein L28	rpmB	31.3218	31.0805	31.6323	31.148	31.7591	31.3369	26.1364	25.6455	20	6	6	53.1	7.0412	0	57.361	20708000000	59	6453500000	5694900000	8559700000	6	5	6	6	6	53.1	7.0412	0	220.48	34	3018700000	2178100000	1383300000	39559000	48302000	0	5	6	6	1	2	0	+
Q8G7T2	Probable permease protein of ABC transporter system	BL0163	31.2353	31.328	31.2139	33.43	32.9296	33.777	22.2083	22.0073	22.3529	26	26	37.4	66.695	0	245.71	47417000000	184	15262000000	15968000000	16187000000	26	24	25	28	28	34.6	66.695	0	323.31	188	20308000000	5437400000	6144200000	22776000	19153000	21415000	27	22	22	1	2	2	+
Q8G7T3	Probable permease protein of ABC transporter system	BL0162	30.8457	30.998	30.6964	33.8065	33.3031	33.6454	25.9105	25.968	23.2227	28	28	52.6	68.056	0	323.31	47490000000	263	14228000000	16398000000	16864000000	27	26	27	30	30	48.5	68.056	0	323.31	226	20173000000	6844100000	7363600000	248880000	170610000	12805000	29	26	26	4	2	1	+
Q8G7V0	Psible solute binding protein of ABC transporter	BL0141	31.1072	31.2781	31.0277	32.111	31.2742	30.629	20	20	20	29	29	60.6	48.635	0	323.31	40946000000	283	13634000000	11837000000	15476000000	29	27	28	32	32	61.5	48.635	0	323.31	133	6461700000	1483900000	881020000	0	0	0	32	23	23	0	0	0	+
Q8G7Y1	Psible solute binding protein of ABC transporter	BL0103	29.1301	29.2898	29.0564	32.5847	31.2801	31.0309	24.4846	21.7392	20	19	19	55.9	38.24	0	269.75	8308500000	104	2739100000	2591800000	2977600000	17	18	17	26	26	60.4	38.24	0	323.31	94	6285100000	1992500000	1548800000	11148000	3315000	0	26	18	15	1	1	0	+
Q5KQA1	30S ribomal protein S11	rpsK	30.7588	31.0339	31.3519	26.5512	31.797	30.7916	22.0811	23.0787	20	6	6	47.7	13.916	0	88.81	19490000000	56	5304100000	5250300000	8935900000	6	6	6	7	7	34.1	13.916	0	159.21	31	802110000	2018100000	840520000	5109100	9370200	0	7	5	5	1	1	0	+
Q8G3Z5	30S ribomal protein S13	rpsM	31.8524	31.9968	32.0258	30.0641	32.662	32.0145	23.6604	24.6973	23.6926	16	16	58.4	14.23	0	189.69	52770000000	131	15791000000	14721000000	22259000000	16	14	16	15	15	58.4	14.23	0	323.31	79	2642400000	3660900000	1989500000	45482000	37398000	12487000	14	12	12	2	2	1	+
Q8G402	50S ribomal protein L18	rplR	31.3478	31.3018	31.6965	29.295	32.1575	31.5913	23.3363	21.4247	22.5232	11	11	67.5	12.968	0	113.96	36265000000	86	9978600000	9112700000	17174000000	11	9	11	9	9	48.8	12.968	0	187.51	40	868180000	2873500000	1525600000	98311000	4618100	12097000	9	7	8	3	1	1	+
Q8G405	30S ribomal protein S14 type Z	rpsZ	29.3624	29.3084	29.8666	29.8783	31.5444	31.6445	27.4459	27.9976	28.6084	3	3	37.7	6.9202	0	8.3388	6020600000	20	1280900000	923180000	3816500000	3	3	3	5	5	42.6	6.9202	0	56.463	26	1332500000	2019500000	1776300000	57797000	62715000	105680000	5	3	3	1	1	1	+
Q8G408	50S ribomal protein L14	rplN	31.3993	31.6301	31.6166	29.7804	31.4919	30.6762	20.7152	20.9647	20.4944	13	13	65.6	13.151	0	177.24	51939000000	126	14430000000	17170000000	20339000000	11	12	12	11	11	65.6	13.151	0	206.68	55	1128100000	1778500000	947900000	6577100	5384200	3308400	10	10	11	1	1	1	+
Q8G424	50S ribomal protein L13	rplM	31.4663	31.5622	31.7958	29.8217	31.6229	31.1394	24.4162	24.2114	21.1323	16	16	78.5	16.623	0	323.31	49820000000	116	12839000000	14085000000	22896000000	14	11	16	13	13	64.4	16.623	0	323.31	55	1277000000	2036500000	1081300000	43042000	26782000	2932700	12	10	11	1	2	1	+
Q8G4L2	50S ribomal protein L35	rpmI	31.1786	30.7823	31.9283	29.6293	31.174	30.8657	20	24.5751	23.9846	6	6	42.2	7.1163	0	15.472	12556000000	29	3489100000	3367400000	5699900000	6	4	5	6	6	42.2	7.1163	0	74.104	22	1202400000	1498600000	866050000	0	26116000	14359000	6	5	5	0	1	1	+
Q8G758	30S ribomal protein S18	rpsR	30.4595	30.3845	30.8698	29.9478	31.367	30.5615	24.9863	25.5928	22.2292	8	8	65.9	9.404	0	61.096	27135000000	67	7504900000	6670300000	12960000000	8	8	8	7	7	57.3	9.404	0	248.92	36	711090000	1970800000	876150000	20315000	37967000	3728300	6	7	6	3	3	1	+
Q8G837	Uncharacterized protein	BL0044	28.8391	28.6778	28.5861	29.0163	30.9234	30.6625	20	20	20	1	1	6	23.069	0	62.889	1570000000	9	533170000	461410000	575430000	1	1	1	2	2	15.2	23.069	0	127.77	9	651960000	1235800000	841870000	0	0	0	2	2	2	0	0	0	+
Q8G4G5	Protein translocase subunit SecA	secA	31.4481	31.6327	31.6438	31.4423	30.2641	31.8335	24.401	24.931	24.5641	79	79	69.2	107.49	0	323.31	65886000000	500	17425000000	20185000000	28276000000	75	72	76	63	63	55.7	107.49	0	323.31	180	4520900000	1302200000	1270700000	18677000	29126000	18874000	61	41	42	1	1	1	+
Q8G6D8	Nucleotide-binding protein BL0705	BL0705	31.4592	31.5462	31.4992	30.5578	29.3186	32.2737	25.1526	25.706	25.8579	13	13	54.3	35.969	0	45.327	11586000000	51	3270400000	3335100000	4980200000	9	10	12	2	2	5.5	35.969	0.0075873	1.7815	3	1408300000	1680600000	1734700000	37039000	42802000	47568000	1	2	1	1	1	1	+
Q8G6F8	Cation-transporting ATPase PacL	pacL1	27.5587	27.7575	27.2622	30.8227	30.2171	30.5648	20	20	23.3797	33	33	38.9	105.62	0	323.31	6630400000	146	2187000000	2298900000	2144500000	29	28	28	32	32	38.8	105.62	0	323.31	115	2839200000	754120000	755800000	0	0	6411300	30	22	22	0	0	1	+
Q8G420	Aldehyde-alcohol dehydrogenase	adh2	31.4467	31.5897	31.5462	29.3566	30.3465	31.1369	27.9271	24.9183	28.2852	60	60	67.9	98.87	0	323.31	103680000000	547	32502000000	29649000000	41534000000	58	54	60	44	44	51.9	98.87	0	323.31	111	1975000000	988470000	870610000	120640000	14238000	14666000	42	35	33	10	2	1	+
Q8G5G2	Uncharacterized protein	BL1050	29.8934	29.7082	30.2316	29.452	30.3458	30.7593	20	20	20	30	30	36.8	69.31	0	299.75	19024000000	161	5656000000	3730800000	9637100000	28	27	29	17	17	20.2	69.31	0	323.31	66	1008300000	878080000	842280000	0	0	0	16	15	14	0	0	0	+
Q8G5Z4	NAD(P) transhydrogenase subunit alpha part 1	pntA	31.6804	31.9397	31.6385	30.1125	28.9026	30.6756	28.6375	27.996	28.482	28	28	95.1	39.57	0	323.31	59045000000	158	18655000000	20709000000	19682000000	26	25	27	22	22	78.8	39.57	0	323.31	70	1866100000	390800000	377530000	490870000	313470000	382790000	22	12	12	4	4	3	+
Q8G7G1	30S ribomal protein S16	rpsP	31.7354	31.9806	31.8309	29.3968	30.267	30.4094	28.6837	28.2976	28.2201	13	13	82.4	16.506	0	323.31	70176000000	133	19896000000	22047000000	28233000000	13	13	12	14	14	84.3	16.506	0	323.31	56	845420000	1251300000	660420000	158170000	96446000	69171000	13	13	12	6	4	6	+
Q8G598	Probable amino-acid binding protein for ABC transporter system	BL1118	27.7444	27.7745	27.5568	31.6838	30.4623	30.0483	20	20	27.553	13	13	32.4	31.034	0	96.109	2932400000	56	835580000	866440000	1230400000	11	10	13	16	16	35.2	31.034	0	323.31	66	2524400000	1446000000	934770000	0	0	26728000	15	14	11	0	0	1	+
Q8G5S1	Psible ATP binding protein of ABC transporter	BL0932	31.0549	30.9824	30.727	31.2914	31.2606	30.0666	24.4835	24.7667	24.6661	14	14	62.4	28.485	0	231.17	26278000000	81	9292600000	6091900000	10893000000	14	14	14	13	13	58.6	28.485	0	323.31	50	2785900000	1473500000	930480000	43950000	26187000	22384000	13	8	7	2	1	1	+
Q8G7F1	Phphate-binding protein PstS	pstS	26.7622	27.1006	26.6457	30.5625	30.5775	30.1448	24.5635	20	24.3795	17	17	55.4	39.375	0	124.22	2269700000	70	692920000	924410000	652400000	15	14	15	22	22	73.2	39.375	0	323.31	73	2274100000	879340000	570320000	35813000	0	18637000	22	16	15	2	0	1	+
Q8G409	30S ribomal protein S17	rpsQ	30.6155	30.5411	30.9507	28.9942	30.8312	29.4519	26.0688	25.4631	25.535	12	12	73.3	10.09	0	87.889	21239000000	68	5335000000	4140700000	11763000000	10	9	12	10	10	73.3	10.09	0	109.63	41	756100000	1076600000	403730000	86210000	26849000	34871000	10	7	6	4	2	1	+
Q8G4U2	50S ribomal protein L21	rplU	31.4453	31.2367	31.2942	29.3722	30.5708	29.2675	22.4776	24.0773	23.7773	10	10	59.8	10.95	0	265.65	28311000000	75	9503600000	6988400000	11819000000	9	10	10	7	7	59.8	10.95	0	285.52	32	1129800000	981640000	189730000	10178000	25434000	20869000	7	6	5	1	3	1	+
Q8G6J9	50S ribomal protein L34	rpmH	28.2919	28.1151	28.2284	27.85	30.6624	29.41	25.5631	20	20	2	2	18.2	5.3913	0.0016892	3.2124	1050800000	5	335910000	284070000	430820000	2	2	2	2	2	18.2	5.3913	0	20.842	8	345280000	1050100000	339430000	7025000	0	0	2	2	2	1	0	0	+
Q8G7B6	Peptidylprolyl isomerase	fkbP1	27.1635	27.3283	27.0563	30.4956	30.5332	30.3277	20	24.7913	20	13	13	41.6	34.659	0	72.317	2026900000	69	589500000	650810000	786610000	12	12	13	16	16	52.9	34.659	0	323.31	55	2022100000	976070000	633300000	0	17297000	0	14	13	11	0	1	0	+
Q8G4I6	Probable cation-transporting ATPase	ct	28.2244	28.4795	28.0308	31.8854	28.8498	29.0083	20	25.723	25.3588	23	23	32	89.233	0	265.58	7252300000	109	2158600000	2360800000	2732900000	18	20	22	23	23	33	89.233	0	323.31	91	2621500000	925450000	913010000	0	11855000	6789900	23	20	19	0	1	1	+
Q8G4L0	Large protein with N-terminal similarity to ATP binding protein of ABC transporter	BL1369	27.6665	27.8585	27.4757	31.0322	30.105	30.1267	25.5127	25.7362	25.6161	28	28	35.8	101.03	0	323.31	6322500000	143	1954200000	2113300000	2255000000	27	24	27	32	32	35.7	101.03	0	323.31	94	2033700000	797490000	724030000	121400000	106300000	90341000	30	23	22	3	3	2	+
Q8G4U3	Ribonuclease G	rne	28.9727	28.9668	29.0307	31.3835	29.7648	30.0559	23.6171	23.5946	24.1314	58	58	63.1	112.92	0	323.31	9499100000	244	2807800000	2689700000	4001500000	52	47	55	50	50	55.6	112.92	0	323.31	139	2441300000	955280000	631250000	33150000	76339000	6149600	47	36	33	3	2	1	+
Q8G592	Sulfatase domain-containing protein	BL1125	26.9606	27.0329	26.8953	30.5102	30.1607	29.7866	21.3916	20	22.589	13	13	23.2	76.84	0	104.05	2086700000	77	706630000	553150000	826880000	12	11	13	22	22	33.3	76.84	0	323.31	76	2009200000	782300000	520210000	4598800	0	8578200	21	16	16	1	0	1	+
Q8G5D9	Narrowly conserved hypothetical transmembrane protein	BL1075	28.1286	28.3922	28.2283	30.7612	29.3862	29.3186	24.4164	24.1222	20	12	12	48.1	29.33	0	71.519	5164100000	62	1583900000	1699200000	1880900000	11	11	12	14	14	46.9	29.33	0	152.37	49	1943500000	600010000	451440000	8706000	22844000	0	14	11	10	1	3	0	+
Q8G5U2	Probable purine or uracil permease	pyrP	29.4578	29.552	29.3803	31.3565	29.7383	30.3225	25.584	20	23.6716	7	7	21.2	44.886	0	58.389	8902500000	65	3000500000	2912900000	2989100000	7	7	7	6	6	12.4	44.886	0	234.68	27	2407800000	784700000	920030000	19160000	0	7794700	6	5	4	1	0	1	+
Q8G747	Solute binding protein of ABC transporter system	BL0425	29.958	30.213	29.9034	31.5331	28.872	29.8444	25.5039	20	25.3948	21	21	63.5	46.419	0	323.31	21396000000	142	6423800000	6692000000	8280000000	21	19	20	20	20	49	46.419	0	323.31	68	2948600000	781190000	578250000	18170000	0	24287000	19	14	13	1	0	1	+
Q8G784	Alpha-1,4-glucan:malte-1-phphate maltyltransferase	glgE	28.5588	28.4291	28.3767	31.6275	27.6711	26.7542	24.973	24.9604	25.8853	37	37	49.5	82.904	0	323.31	14633000000	212	4989300000	3670200000	5973300000	35	31	36	33	33	51.6	82.904	0	323.31	71	3940000000	214110000	143500000	48370000	30898000	78145000	32	13	12	3	2	3	+
Q8G7J6	ABC-type transporter similar to Vex3 (VexP3) of S. pneumoniae	BL0269	28.7374	28.9135	28.5814	32.9266	29.0536	28.6874	25.652	24.9091	26.7473	23	23	52.3	48.907	0	323.31	12720000000	194	3990000000	4039400000	4690300000	23	22	23	28	28	55.8	48.907	0	323.31	136	5058400000	1823100000	1405900000	25464000	10913000	71704000	26	22	21	2	1	4	+
Q8G860	ATP-binding protein of ABC transporter for glutamate	gluA	30.5556	30.6746	30.3851	30.9007	29.8769	29.5423	20	20	20	17	17	66.4	29.909	0	171.07	16523000000	100	6163000000	5162500000	5197200000	17	15	16	18	18	68.6	29.909	0	323.31	53	2584700000	591100000	439740000	0	0	0	18	13	15	0	0	0	+
G8K028	Alpha-galactidase	aga	29.5284	29.5029	29.2136	20	20	20	20	20	20	29	29	47.9	83.389	0	323.31	11694000000	142	4392000000	2430300000	4871300000	25	19	27	NaN	NaN	NaN	NaN	NaN	NaN	NaN	NaN	NaN	NaN	NaN	NaN	NaN	NaN	NaN	NaN	NaN	NaN	NaN
P59050	L-lactate dehydrogenase 1	ldh1	27.5672	27.8905	27.4584	20	20	20	23.3159	20	20	8	8	25.6	33.871	0	58.666	2412400000	33	751320000	731550000	929500000	7	7	8	1	1	8.2	33.871	0	39.04	1	0	0	0	10442000	0	0	0	0	0	1	0	0	+
P59076	Methionine--tRNA ligase	metG	29.5551	29.5118	29.7379	20	20	20	25.1877	20	20	31	31	60.7	69.09	0	323.31	16005000000	158	5485800000	4246700000	6272500000	28	27	27	1	1	3.2	69.09	0	17.456	1	0	0	0	38217000	0	0	0	0	0	1	0	0	+
P59295	Acetylglutamate kinase	argB	27.4829	27.715	27.6197	20	20	20	20	20	20	7	7	35.7	32.402	0	85.859	1148600000	29	156420000	419390000	572750000	5	6	7	NaN	NaN	NaN	NaN	NaN	NaN	NaN	NaN	NaN	NaN	NaN	NaN	NaN	NaN	NaN	NaN	NaN	NaN	NaN
P59305	N-acetyl-gamma-glutamyl-phphate reductase	argC	28.234	28.1028	28.0609	20	20	20	20	20	20	12	12	58.8	38.017	0	303.49	3128700000	54	1056300000	976580000	1095800000	12	12	9	NaN	NaN	NaN	NaN	NaN	NaN	NaN	NaN	NaN	NaN	NaN	NaN	NaN	NaN	NaN	NaN	NaN	NaN	NaN
P59315	Acetylornithine aminotransferase	argD	28.1936	28.2853	28.093	20	20	20	20	20	20	20	20	66.4	45.615	0	230.56	4539700000	78	1478000000	1042000000	2019700000	19	16	19	NaN	NaN	NaN	NaN	NaN	NaN	NaN	NaN	NaN	NaN	NaN	NaN	NaN	NaN	NaN	NaN	NaN	NaN	NaN
P59778	Ornithine carbamoyltransferase	argF	28.3376	28.5434	28.5326	20	20	20	20	20	20	16	16	55.8	35.354	0	122.82	3548500000	72	1144800000	878800000	1524900000	13	11	13	NaN	NaN	NaN	NaN	NaN	NaN	NaN	NaN	NaN	NaN	NaN	NaN	NaN	NaN	NaN	NaN	NaN	NaN	NaN
Q7ZAP1	Tyrine recombinase XerD	xerD	26.266	26.3925	25.6203	20	20	20	20	20	20	5	5	21.1	33.696	0	9.457	349970000	14	115890000	132860000	101210000	5	5	4	NaN	NaN	NaN	NaN	NaN	NaN	NaN	NaN	NaN	NaN	NaN	NaN	NaN	NaN	NaN	NaN	NaN	NaN	NaN
Q7ZAP2	Chromome partition protein Smc	smc	26.2406	26.721	26.2661	20	20	20	20	20	20	20	20	18.7	134.08	0	43.545	836650000	47	218060000	368480000	250110000	16	16	17	NaN	NaN	NaN	NaN	NaN	NaN	NaN	NaN	NaN	NaN	NaN	NaN	NaN	NaN	NaN	NaN	NaN	NaN	NaN
Q8CMG9;Q8G7L7	Probable integrase/recombinase	BL0239	25.0083	24.948	25.2021	20	20	20	20	20	20	6	6	21.8	43.285	0	22.028	250970000	9	56887000	24363000	169720000	2	2	6	NaN	NaN	NaN	NaN	NaN	NaN	NaN	NaN	NaN	NaN	NaN	NaN	NaN	NaN	NaN	NaN	NaN	NaN	NaN
Q8CWF3	L-asparaginase	BL1142	31.8388	31.7596	32.0279	20	20	20	28.0759	26.954	26.6878	14	14	91.3	31.857	0	323.31	38782000000	105	11437000000	6776500000	20569000000	14	13	14	5	5	46.8	31.857	0	265.6	8	0	0	0	307690000	111680000	57473000	0	0	0	5	3	1	+
Q8CWF4	Amidophphoribyltransferase	purF	28.553	28.7838	28.4885	20	20	20	20	20	20	21	21	44.9	55.264	0	255.2	6278300000	85	2020100000	1600200000	2658000000	20	15	20	NaN	NaN	NaN	NaN	NaN	NaN	NaN	NaN	NaN	NaN	NaN	NaN	NaN	NaN	NaN	NaN	NaN	NaN	NaN
Q8CY44	Site-specific DNA-methyltransferase (adenine-specific)	hsdM	27.8323	27.9874	27.5456	20	20	20	20	20	20	19	19	22.2	96.323	0	53.328	2614500000	58	940390000	676540000	997610000	14	11	18	NaN	NaN	NaN	NaN	NaN	NaN	NaN	NaN	NaN	NaN	NaN	NaN	NaN	NaN	NaN	NaN	NaN	NaN	NaN
Q8CY45	tRNA pseudouridine synthase B	truB	26.2001	26.3489	25.8273	20	20	20	20	20	20	7	7	27.1	41.719	0	25.136	637070000	21	106160000	271280000	259630000	5	5	7	NaN	NaN	NaN	NaN	NaN	NaN	NaN	NaN	NaN	NaN	NaN	NaN	NaN	NaN	NaN	NaN	NaN	NaN	NaN
Q8CY46	tRNA pseudouridine synthase A	truA	26.9861	26.746	26.0293	20	20	20	20	20	20	10	10	51.8	32.929	0	33.11	918410000	23	363170000	269730000	285500000	8	8	10	NaN	NaN	NaN	NaN	NaN	NaN	NaN	NaN	NaN	NaN	NaN	NaN	NaN	NaN	NaN	NaN	NaN	NaN	NaN
Q8CY48	Fido domain-containing protein	BL1410	27.227	27.1175	27.1547	20	20	20	20	20	20	13	13	59.2	33.872	0	99.483	2324200000	67	851330000	444900000	1028000000	11	10	12	NaN	NaN	NaN	NaN	NaN	NaN	NaN	NaN	NaN	NaN	NaN	NaN	NaN	NaN	NaN	NaN	NaN	NaN	NaN
Q8CY49	tRNA dimethylallyltransferase	miaA	24.8662	25.0863	24.8853	20	20	20	20	20	20	9	9	39	36.463	0	58.486	436640000	35	119720000	114500000	202420000	7	8	8	NaN	NaN	NaN	NaN	NaN	NaN	NaN	NaN	NaN	NaN	NaN	NaN	NaN	NaN	NaN	NaN	NaN	NaN	NaN
Q8CY50	UDP-N-acetylglucamine--N-acetylmuramyl-(pentapeptide) pyrophphoryl-undecaprenol N-acetylglucamine transferase	murG	28.5606	28.8253	28.3642	25.0402	24.8196	24.998	20	20	20	18	18	68.4	41.511	0	188.97	4659500000	56	1286700000	990180000	2382600000	12	13	16	2	2	6.1	41.511	0	32.34	4	38178000	19081000	18852000	0	0	0	2	2	2	0	0	0	+
Q8CY52	O-acetylhomerine (Thiol)-lyase	cysD	28.773	29.2402	29.1436	20	20	20	20	20	20	16	16	65.3	47.6	0	323.31	8568700000	64	3435500000	1916200000	3217100000	14	9	16	NaN	NaN	NaN	NaN	NaN	NaN	NaN	NaN	NaN	NaN	NaN	NaN	NaN	NaN	NaN	NaN	NaN	NaN	NaN
Q8CY53	Truncated stage III sporulation protein J (SpoIIIJ) homolog	BL0776	24.6922	24.9847	25.4212	20	20	20	20	20	20	2	2	29.3	9.6305	0.0057236	2.2989	129710000	2	36349000	35776000	57586000	2	1	1	NaN	NaN	NaN	NaN	NaN	NaN	NaN	NaN	NaN	NaN	NaN	NaN	NaN	NaN	NaN	NaN	NaN	NaN	NaN
Q8CY55	Probable PfkB family carbohydrate (Sugar) kinase	BL0331	27.4072	27.4616	27.3001	20	20	20	20	20	20	14	14	50.9	35.857	0	87.372	3160500000	63	890610000	680470000	1589400000	13	11	13	NaN	NaN	NaN	NaN	NaN	NaN	NaN	NaN	NaN	NaN	NaN	NaN	NaN	NaN	NaN	NaN	NaN	NaN	NaN
Q8CY56	tRNA (guanine-N(1)-)-methyltransferase	trmD	26.0451	25.7997	26.2811	20	20	20	20	20	20	7	7	37.3	29.761	0	55.312	915860000	30	235230000	182400000	498230000	6	6	7	NaN	NaN	NaN	NaN	NaN	NaN	NaN	NaN	NaN	NaN	NaN	NaN	NaN	NaN	NaN	NaN	NaN	NaN	NaN
Q8CY57	Beta-fructofuranidase (Sucrase/invertase) psible inulinase	cscA	27.5119	27.4798	27.3935	20	20	20	20	20	20	15	15	43.4	58.129	0	141.12	2486200000	65	701270000	745370000	1039600000	12	12	14	NaN	NaN	NaN	NaN	NaN	NaN	NaN	NaN	NaN	NaN	NaN	NaN	NaN	NaN	NaN	NaN	NaN	NaN	NaN
Q8CY58	Similar to Mycobacterium tuberculis polyphphate glucokinase (Polyphphate-gluce phphotransferase) also similar to members of ROK family of transcriptional regulators	p	29.7368	29.9811	29.6445	20	20	20	20	20	20	17	17	58.8	27.25	0	211.93	20533000000	124	5978000000	7173000000	7382500000	16	17	16	NaN	NaN	NaN	NaN	NaN	NaN	NaN	NaN	NaN	NaN	NaN	NaN	NaN	NaN	NaN	NaN	NaN	NaN	NaN
Q8CZF3	Probable sugar O-acetyltransferase (thiogalactide acetyltransferase)	BL1719	26.1657	26.2315	26.0855	20	20	20	20	20	20	6	6	35.1	24.222	0	23.874	718170000	20	223670000	231690000	262810000	6	5	4	NaN	NaN	NaN	NaN	NaN	NaN	NaN	NaN	NaN	NaN	NaN	NaN	NaN	NaN	NaN	NaN	NaN	NaN	NaN
Q8G3E8	LytR	BL1813	23.7273	21.8804	25.1071	20	24.9533	25.166	20	20	20	4	4	18.7	26.928	0	14.469	153620000	8	45629000	2939000	105060000	3	1	4	3	3	20.3	26.928	0	47.103	5	72211000	19380000	18526000	0	0	0	2	1	1	0	0	0	+
Q8G3E9	Uracil-DNA glycylase	ung	27.9302	27.8926	27.3606	20	20	20	20	20	20	10	10	68.5	23.104	0	53.476	1397000000	33	509040000	476150000	411800000	9	7	8	NaN	NaN	NaN	NaN	NaN	NaN	NaN	NaN	NaN	NaN	NaN	NaN	NaN	NaN	NaN	NaN	NaN	NaN	NaN
Q8G3F0	Widely conserved MoxR-like protein in magnesium chelatase family	BL1811	28.2022	28.1992	27.7427	27.6727	27.0161	27.5592	20	20	20	20	20	51.1	38.774	0	132.86	5555300000	96	2057400000	1651100000	1846800000	19	18	19	16	16	40.3	38.774	0	306.79	30	328010000	75883000	86859000	0	0	0	16	10	10	0	0	0	+
Q8G3F1	DUF58 domain-containing protein	BL1810	29.1155	29.1906	28.1617	20.6844	20	20.4813	20	20	20	5	5	17.9	32.283	0	52.232	2078300000	15	491710000	494720000	1091900000	5	5	4	1	1	3.4	32.283	0.0060883	1.8169	1	2211400	0	720340	0	0	0	1	0	1	0	0	0	+
Q8G3F2	Uncharacterized protein	BL1809	26.147	26.737	26.6189	23.6626	23.6449	24.742	24.3572	20	20	4	4	36.6	17.439	0	90.799	560720000	14	162100000	170770000	227850000	4	4	4	3	3	27.3	17.439	0	52.744	3	51693000	1344700	9384500	15232000	0	0	3	1	2	1	0	0	+
Q8G3F3	Uncharacterized protein	BL1808	26.1021	25.7505	25.2987	25.3015	24.5569	24.7456	20	20	20	6	6	21.3	38.46	0	18.262	353660000	17	94938000	138350000	120370000	4	5	6	3	3	10.5	38.46	0	26.769	7	62334000	10950000	13931000	0	0	0	3	2	2	0	0	0	+
Q8G3F4	VWFA domain-containing protein	BL1807	25.065	24.7285	25.7591	20	22.7171	23.3994	20	20	20	2	2	12.5	36.153	0	4.9224	136740000	3	40585000	24410000	71742000	1	2	2	1	1	5.5	36.153	0.001675	3.2354	2	0	4113200	5444800	0	0	0	0	1	1	0	0	0	+
Q8G3G1	Adenyluccinate lyase	purB	30.1288	30.29	30.1199	20	20	20	24.7867	24.9496	24.2893	27	27	71.3	53.741	0	323.31	22630000000	205	8116400000	6670500000	7842600000	25	23	26	2	2	9.1	53.741	0	74.543	2	0	0	0	51291000	12161000	7308200	0	0	0	2	1	1	+
Q8G3G2	Narrowly conserved hypothetical membrane protein	BL1799	25.8707	25.8586	25.5333	25.5994	27.6294	26.7003	20	20	20	9	9	14.8	91.481	0	25.34	642470000	21	200700000	238790000	202980000	8	8	9	6	6	9	91.481	0	33.171	7	44066000	117510000	67391000	0	0	0	5	3	2	0	0	0	+
Q8G3G3	Pup--protein ligase	pafA	24.6785	24.9191	24.7639	20	20	20	20	20	20	8	8	23.3	54.065	0	19.163	371600000	28	91948000	124650000	155000000	6	5	8	NaN	NaN	NaN	NaN	NaN	NaN	NaN	NaN	NaN	NaN	NaN	NaN	NaN	NaN	NaN	NaN	NaN	NaN	NaN
Q8G3G4	Psible initol monophphatase	BL1796	29.0023	29.0599	29.0168	20	20	20	20	20	20	17	17	56.8	33.605	0	141.57	8025100000	94	2287300000	2765400000	2972400000	16	14	16	NaN	NaN	NaN	NaN	NaN	NaN	NaN	NaN	NaN	NaN	NaN	NaN	NaN	NaN	NaN	NaN	NaN	NaN	NaN
Q8G3G5	Hypothetical proteasome-associated protein	BL1795	27.0916	27.0087	26.962	20.1418	20	20	20	20	20	20	20	44.3	61.463	0	128.25	2975200000	91	758820000	809320000	1407100000	17	17	18	1	1	2.7	61.463	0.0031797	2.4173	1	1518200	0	0	0	0	0	1	0	0	0	0	0	+
Q8G3G6	AAA ATPase forming ring-shaped complexes	arc	26.4996	26.7103	26.4636	20	20	20	20	20	20	19	19	40.7	56.477	0	68.538	1445600000	64	509570000	450720000	485340000	16	16	13	NaN	NaN	NaN	NaN	NaN	NaN	NaN	NaN	NaN	NaN	NaN	NaN	NaN	NaN	NaN	NaN	NaN	NaN	NaN
Q8G3G7	Hypothetical conserved transmembrane protein in the DedA family	BL1793	26.8928	27.3524	26.6392	26.7161	27.7425	27.881	20	20	20	3	3	14.7	24.899	0	16.067	952650000	20	280130000	358350000	314170000	3	3	3	5	5	18.1	24.899	0	57.649	18	131690000	124880000	134000000	0	0	0	5	4	4	0	0	0	+
Q8G3G8	O-phpherine phphohydrolase	serB	28.4624	27.9328	29.0825	20	20	20	20	20	20	8	8	31.2	26.807	0	19.381	1813100000	18	650660000	212950000	949480000	7	4	8	NaN	NaN	NaN	NaN	NaN	NaN	NaN	NaN	NaN	NaN	NaN	NaN	NaN	NaN	NaN	NaN	NaN	NaN	NaN
Q8G3G9	Probable primomal protein N	priA	24.7709	25.0067	24.8412	20	20	20	20	20	20	7	7	16.5	83.022	0	24.182	185750000	14	69637000	51851000	64264000	5	4	5	NaN	NaN	NaN	NaN	NaN	NaN	NaN	NaN	NaN	NaN	NaN	NaN	NaN	NaN	NaN	NaN	NaN	NaN	NaN
Q8G3H0	Psible alpha beta hydrolase	BL1790	28.6655	28.5259	28.1094	20	20	20	20	20	20	8	8	31.6	25.72	0	51.228	3533500000	34	1229700000	1070200000	1233600000	7	7	7	NaN	NaN	NaN	NaN	NaN	NaN	NaN	NaN	NaN	NaN	NaN	NaN	NaN	NaN	NaN	NaN	NaN	NaN	NaN
Q8G3H1	Methionyl-tRNA formyltransferase	fmt	28.9488	29.0479	28.54	20	20	20	20	20	20	13	13	43.6	34.764	0	93.798	5414700000	52	2087700000	1700500000	1626400000	13	13	12	NaN	NaN	NaN	NaN	NaN	NaN	NaN	NaN	NaN	NaN	NaN	NaN	NaN	NaN	NaN	NaN	NaN	NaN	NaN
Q8G3H2	Dihydroxy-acid dehydratase	ilvD	29.879	30.1713	30.0222	20	20	20	20	20	20	25	25	51.9	66.557	0	323.31	13962000000	192	3835300000	4487100000	5639300000	25	23	23	NaN	NaN	NaN	NaN	NaN	NaN	NaN	NaN	NaN	NaN	NaN	NaN	NaN	NaN	NaN	NaN	NaN	NaN	NaN
Q8G3H3	DNA-directed RNA polymerase subunit omega	rpoZ	29.2782	28.83	29.0273	20	20	20	20	20	20	3	3	53.2	10.366	0	323.31	5253400000	36	1807400000	1313700000	2132400000	3	3	3	NaN	NaN	NaN	NaN	NaN	NaN	NaN	NaN	NaN	NaN	NaN	NaN	NaN	NaN	NaN	NaN	NaN	NaN	NaN
Q8G3H4	S-adenylmethionine synthase	metK	28.2636	28.3115	28.6781	20	20	20	20	20	20	21	21	47.8	43.774	0	179.19	7654000000	83	2075000000	1310600000	4268400000	19	18	20	NaN	NaN	NaN	NaN	NaN	NaN	NaN	NaN	NaN	NaN	NaN	NaN	NaN	NaN	NaN	NaN	NaN	NaN	NaN
Q8G3H5	Type I restriction enzyme R Protein	hsdR	24.6096	24.854	24.6683	20	20	20	20	20	20	19	19	20.7	124.13	0	89.06	637380000	45	166630000	216470000	254280000	15	13	17	NaN	NaN	NaN	NaN	NaN	NaN	NaN	NaN	NaN	NaN	NaN	NaN	NaN	NaN	NaN	NaN	NaN	NaN	NaN
Q8G3H6	Uncharacterized protein	BL1784	24.9341	24.7846	24.5694	20	20	20	20	20	20	4	4	9.3	59.202	0	8.5377	206250000	8	33028000	51336000	121890000	2	3	4	NaN	NaN	NaN	NaN	NaN	NaN	NaN	NaN	NaN	NaN	NaN	NaN	NaN	NaN	NaN	NaN	NaN	NaN	NaN
Q8G3H7	HsdS specificity protein of type I restriction-modification system	hsdS	24.9881	24.8331	24.3042	20	20	20	20	20	20	3	3	8.4	44.97	0	5.5165	147040000	8	48480000	46157000	52400000	2	2	3	NaN	NaN	NaN	NaN	NaN	NaN	NaN	NaN	NaN	NaN	NaN	NaN	NaN	NaN	NaN	NaN	NaN	NaN	NaN
Q8G3H8	Mrr restriction endonuclease	mrr	25.8834	26.0701	25.2326	24.2399	21.6774	22.5192	20	22.5223	20	8	8	29.3	34.682	0	39.42	368170000	24	148520000	82683000	136970000	6	7	6	4	4	14.5	34.682	0	15.208	6	16735000	3310300	5921500	0	3163700	0	2	3	2	0	1	0	+
Q8G3I1	Truncated type I restriction system specificity protein	BL1778	25.3752	20	24.5707	20	20	20	20	20	20	3	3	19.4	24.333	0	5.6329	99955000	2	19682000	0	80273000	2	0	2	NaN	NaN	NaN	NaN	NaN	NaN	NaN	NaN	NaN	NaN	NaN	NaN	NaN	NaN	NaN	NaN	NaN	NaN	NaN
Q8G3I2	Isoleucine--tRNA ligase	ileS	27.729	27.8417	27.7795	20	20	20	20	20	20	49	49	44.7	124.06	0	323.31	10893000000	227	3346800000	2803100000	4743400000	44	40	46	NaN	NaN	NaN	NaN	NaN	NaN	NaN	NaN	NaN	NaN	NaN	NaN	NaN	NaN	NaN	NaN	NaN	NaN	NaN
Q8G3I3	Probable aminotransferase	BL1776	26.7419	26.7303	26.2537	20	20	20	20	20	20	5	5	13.4	45.526	0	18.147	1275000000	25	403300000	430420000	441300000	4	5	5	NaN	NaN	NaN	NaN	NaN	NaN	NaN	NaN	NaN	NaN	NaN	NaN	NaN	NaN	NaN	NaN	NaN	NaN	NaN
Q8G3I5	LacI-type transcriptional regulator	BL1774	25.6186	25.8175	25.4703	20	20	20	20	20	20	5	5	20	36.562	0	14.969	291190000	14	66255000	80945000	143990000	3	4	5	NaN	NaN	NaN	NaN	NaN	NaN	NaN	NaN	NaN	NaN	NaN	NaN	NaN	NaN	NaN	NaN	NaN	NaN	NaN
Q8G3I7	Ribokinase	rbsK	27.5542	27.1157	27.7908	20	20	20	20	20	20	4	4	17.7	33.2	0	58.386	1238100000	21	297560000	103060000	837480000	4	4	4	NaN	NaN	NaN	NaN	NaN	NaN	NaN	NaN	NaN	NaN	NaN	NaN	NaN	NaN	NaN	NaN	NaN	NaN	NaN
Q8G3I8	C4-dicarboxylate transporter	dcuC	30.8555	31.1589	30.476	26.1736	28.0046	28.1076	20	20	20	12	12	24.4	49.968	0	310.31	21158000000	84	7111900000	7242300000	6803700000	11	10	11	7	7	13.2	49.968	0	183.19	16	85017000	164380000	144630000	78212000	97728000	9773600	6	5	5	1	1	1	+
Q8G3I9	IU	BL1770	29.4731	30.004	29.3037	20	20	20	20	20	20	15	15	61.8	33.072	0	223.57	19102000000	106	6119300000	6458800000	6524400000	14	11	15	NaN	NaN	NaN	NaN	NaN	NaN	NaN	NaN	NaN	NaN	NaN	NaN	NaN	NaN	NaN	NaN	NaN	NaN	NaN
Q8G3J0	N-acetyltransferase domain-containing protein	BL1769	29.7883	29.388	29.2021	20	20	20	20	20	20	5	5	49	16.46	0	55.684	5987800000	42	2207700000	2311700000	1468400000	5	5	5	NaN	NaN	NaN	NaN	NaN	NaN	NaN	NaN	NaN	NaN	NaN	NaN	NaN	NaN	NaN	NaN	NaN	NaN	NaN
Q8G3J1	Probable LacI-type transcriptional regulator	BL1768	25.7006	25.9795	25.4841	20	20	20	20	20	20	11	11	53.4	36.887	0	34.516	783510000	30	228510000	260480000	294520000	9	9	9	NaN	NaN	NaN	NaN	NaN	NaN	NaN	NaN	NaN	NaN	NaN	NaN	NaN	NaN	NaN	NaN	NaN	NaN	NaN
Q8G3J2	ABC transporter, ATP-binding transmembrane protein	BL1767	26.545	26.3761	26.2764	27.3281	26.3363	27.165	20	20	20	5	5	9.7	74.032	0	45.353	489590000	10	175660000	143680000	170260000	4	5	5	11	11	20.4	74.032	0	110.93	23	244900000	57122000	59705000	0	0	0	10	6	7	0	0	0	+
Q8G3J3	ATP-binding protein of ABC transporter	BL1766	25.104	25.4871	25.0857	27.3908	27.5609	27.9005	20	20	20	15	15	31	70.901	0	42.421	1044000000	44	324070000	326870000	393040000	14	14	14	15	15	29	70.901	0	179.87	31	251560000	140020000	97999000	0	0	0	13	11	9	0	0	0	+
Q8G3J9	Uncharacterized protein	BL1760	25.6484	25.6047	25.4859	20	20	20	20	20	20	6	6	54.1	15.38	0	24.705	453300000	19	123180000	187710000	142400000	5	6	4	NaN	NaN	NaN	NaN	NaN	NaN	NaN	NaN	NaN	NaN	NaN	NaN	NaN	NaN	NaN	NaN	NaN	NaN	NaN
Q8G3K2	BglX	bglX	23.817	24.1833	23.7622	20	20	20	20	20	20	7	7	10.5	84.636	0	8.8722	85979000	12	26833000	39149000	19997000	5	4	4	NaN	NaN	NaN	NaN	NaN	NaN	NaN	NaN	NaN	NaN	NaN	NaN	NaN	NaN	NaN	NaN	NaN	NaN	NaN
Q8G3K4	Glutamate--cysteine ligase	BL1755	30.343	30.2202	30.2842	20	20	20	20	20	20	23	23	65.3	43.633	0	170.29	14549000000	105	3885800000	3827000000	6836400000	21	18	22	NaN	NaN	NaN	NaN	NaN	NaN	NaN	NaN	NaN	NaN	NaN	NaN	NaN	NaN	NaN	NaN	NaN	NaN	NaN
Q8G3K5	Uncharacterized protein	BL1754	26.5716	26.441	26.3393	24.5739	25.4055	25.6382	20	20	20	28	28	22.6	186.03	0	121.38	2586900000	96	734060000	650570000	1202300000	24	20	27	9	9	6.5	186.03	0	22.605	12	49904000	23052000	22133000	0	0	0	7	5	5	0	0	0	+
Q8G3K6	Anaerobic ribonucleide-triphphate reductase activating protein	nrdG	25.7825	25.7975	25.5193	20	20	20	20	20	20	7	6	26.4	30.354	0	25.391	587300000	19	157020000	186440000	243840000	5	4	6	NaN	NaN	NaN	NaN	NaN	NaN	NaN	NaN	NaN	NaN	NaN	NaN	NaN	NaN	NaN	NaN	NaN	NaN	NaN
Q8G3K7	Anaerobic ribonucleide-triphphate reductase	nrdD	28.6739	28.7507	28.9197	25.4737	26.5028	26.4717	20	20	20	38	38	57.4	90.415	0	200.61	5092200000	115	1514800000	1319200000	2258200000	30	28	38	11	11	16.7	90.415	0	66.973	18	47834000	53387000	53546000	18948000	0	0	8	8	9	1	0	0	+
Q8G3K8	Exodeoxyribonuclease 7 large subunit	xseA	25.4008	25.7589	25.3741	20	20	20	20	20	20	13	13	44.1	49.318	0	60.227	857850000	38	245460000	293890000	318500000	12	10	11	NaN	NaN	NaN	NaN	NaN	NaN	NaN	NaN	NaN	NaN	NaN	NaN	NaN	NaN	NaN	NaN	NaN	NaN	NaN
Q8G3K9	Exodeoxyribonuclease 7 small subunit	xseB	26.8531	26.6435	26.9908	20	20	20	20	20	20	9	9	99	10.906	0	142.88	2378100000	58	703620000	602720000	1071800000	9	9	9	NaN	NaN	NaN	NaN	NaN	NaN	NaN	NaN	NaN	NaN	NaN	NaN	NaN	NaN	NaN	NaN	NaN	NaN	NaN
Q8G3L0	Psible NAD(P)H oxidoreductase	BL1749	28.2992	28.1393	28.586	20	20	20	20	20	20	6	6	60.9	19.262	0	84.488	2718900000	35	805090000	568250000	1345500000	5	4	6	NaN	NaN	NaN	NaN	NaN	NaN	NaN	NaN	NaN	NaN	NaN	NaN	NaN	NaN	NaN	NaN	NaN	NaN	NaN
Q8G3L1	Probable long-chain-fatty-acid--CoA ligase long-chain acyl-CoA synthetase	fadD4	28.3271	28.484	28.3691	25.8271	26.7878	26.6469	20	20	20	20	20	35.3	67.948	0	233.33	3952600000	68	1185300000	1108900000	1658400000	16	16	20	7	7	15.8	67.948	0	35.047	9	55972000	67638000	61237000	0	0	0	5	6	7	0	0	0	+
Q8G3L5	Endo/exonuclease/phphatase domain-containing protein	BL1743	23.1707	20	23.2614	26.6262	26.6196	26.5163	20	20	20	6	6	21.1	39.999	0	7.3307	48245000	6	10264000	9273700	28707000	2	1	4	9	9	29.5	39.999	0	173.08	27	169860000	51201000	47091000	0	0	0	9	6	6	0	0	0	+
Q8G3L6	Ppx-GppA domain-containing protein	BL1742	26.0636	25.9956	25.2368	20	20	20	20	20	20	10	10	40.7	35.198	0	105.44	766350000	32	310420000	233910000	222020000	9	8	8	NaN	NaN	NaN	NaN	NaN	NaN	NaN	NaN	NaN	NaN	NaN	NaN	NaN	NaN	NaN	NaN	NaN	NaN	NaN
Q8G3L7	Aminotransferase	BL1741	25.9874	26.2383	26.0441	20	20	20	20	20	20	10	10	29.7	44.504	0	37.961	1309600000	47	389910000	429540000	490180000	10	9	10	NaN	NaN	NaN	NaN	NaN	NaN	NaN	NaN	NaN	NaN	NaN	NaN	NaN	NaN	NaN	NaN	NaN	NaN	NaN
Q8G3L8	Probable oxidoreductase	BL1740	28.865	29.0934	29.1406	21.0383	20	20	20	20	20	12	12	35.6	38.112	0	181.15	8147300000	81	2066400000	2065100000	4015900000	12	11	12	1	1	2.8	38.112	0.0047022	2.1512	1	2826200	0	0	0	0	0	1	0	0	0	0	0	+
Q8G3M2	Psible helicase	BL1736	25.8076	25.9665	25.4379	22.695	20	20	20	20	20	19	19	17.7	151.99	0	43	463570000	34	213170000	124330000	126060000	15	13	11	2	2	1.7	151.99	0.0046729	2.1194	1	8911200	0	0	0	0	0	2	0	0	0	0	0	+
Q8G3M3	WYL domain-containing protein	BL1735	24.1531	24.1627	24.2845	20	20	20	20	20	20	8	8	26.3	41.02	0	19.135	234620000	18	64097000	54484000	116040000	5	5	7	NaN	NaN	NaN	NaN	NaN	NaN	NaN	NaN	NaN	NaN	NaN	NaN	NaN	NaN	NaN	NaN	NaN	NaN	NaN
Q8G3M4	2,3,4,5-tetrahydropyridine-2,6-dicarboxylate N-succinyltransferase	dapD	29.4635	29.4593	29.309	20	20	20	23.4821	24.2797	20	11	11	40.4	35.67	0	160.05	6060700000	54	2685800000	2003300000	1371600000	11	10	9	1	1	6.8	35.67	0	48.64	2	0	0	0	11717000	13238000	0	0	0	0	1	1	0	+
Q8G3M5	Citrate synthase	gltA2	28.0729	28.0506	27.9654	20	20	20	20	20	20	19	19	45.6	48.268	0	60.318	2993300000	63	939720000	838330000	1215200000	19	16	17	NaN	NaN	NaN	NaN	NaN	NaN	NaN	NaN	NaN	NaN	NaN	NaN	NaN	NaN	NaN	NaN	NaN	NaN	NaN
Q8G3M6	Methionine aminopeptidase	map	29.0394	29.1556	29.1302	22.2568	20	22.3044	23.8226	20	20	10	10	41.9	28.436	0	165.47	8064500000	84	2530300000	2411500000	3122600000	10	10	10	1	1	5	28.436	0.0046875	2.1214	1	2812900	0	2017300	18784000	0	0	1	0	1	1	0	0	+
Q8G3M7	Uncharacterized protein	BL1731	25.601	26.1097	25.1996	22.251	23.8414	23.7561	20	20	20	1	1	2.8	35.054	0.007323	2.2096	171860000	6	50893000	69441000	51530000	1	1	1	1	1	2.8	35.054	0	4.1338	3	6550300	8966700	6972300	0	0	0	1	1	1	0	0	0	+
Q8G3M8	Belongs to peptidase family M13	pO	28.9441	29.0678	29.0137	20	20	20	20	20	20	29	29	52.3	81.968	0	307.72	9722600000	145	2678500000	2406300000	4637800000	26	22	29	NaN	NaN	NaN	NaN	NaN	NaN	NaN	NaN	NaN	NaN	NaN	NaN	NaN	NaN	NaN	NaN	NaN	NaN	NaN
Q8G3N0	Proline--tRNA ligase	proS	29.2207	29.3326	29.3958	20	20	20	20	20	20	37	37	62.3	66.153	0	229.89	18159000000	196	5536500000	5080400000	7542100000	37	32	36	NaN	NaN	NaN	NaN	NaN	NaN	NaN	NaN	NaN	NaN	NaN	NaN	NaN	NaN	NaN	NaN	NaN	NaN	NaN
Q8G3N4	Psible helicase	BL1724	23.6631	23.9983	23.1929	20	20	20	20	20	20	6	6	17.2	51.505	0	11.109	92629000	16	34367000	41865000	16397000	6	5	3	NaN	NaN	NaN	NaN	NaN	NaN	NaN	NaN	NaN	NaN	NaN	NaN	NaN	NaN	NaN	NaN	NaN	NaN	NaN
Q8G3N5	Oligoribonuclease	orn	29.6323	29.8308	29.8887	20	20	20	23.0542	20	20	11	11	60.6	24.303	0	176.84	6522400000	54	1006300000	1808800000	3707300000	11	10	11	1	1	6	24.303	0.001626	2.8483	1	0	0	0	8709800	0	0	0	0	0	1	0	0	+
Q8G3N7	Psible undecaprenyl-phphate alpha-N-acetylglucaminyltransferase	rfe	23.4143	20	24.0241	24.3288	25.1407	25.5459	20	20	20	3	3	8	41.434	0.00085251	3.5959	40849000	3	23859000	0	16989000	2	1	1	3	3	8	41.434	0	135.8	5	31707000	23195000	21656000	0	0	0	3	3	2	0	0	0	+
Q8G3N8	Conserved protein in the Sua5/YciO/YrdC family	BL1720	28.2826	28.3317	28.0346	20	23.5823	20	20	20	20	8	8	67	23.413	0	90.666	2517900000	34	955410000	494450000	1068100000	8	7	7	1	1	4.9	23.413	0	4.7748	2	0	7492800	0	0	0	0	0	1	1	0	0	0	+
Q8G3N9	ATP binding protein of ABC transporter for branched-chain amino acids	BL1718	24.931	25.2678	25.0147	25.3759	23.7702	24.5973	20	20	20	6	6	27.4	25.479	0	13.023	331070000	18	85601000	112890000	132580000	5	5	4	5	5	28.6	25.479	0	18.322	8	61723000	7788600	11388000	0	0	0	5	1	2	0	0	0	+
Q8G3P0	ATP binding protein of ABC transporter for branched-chain amino acids	BL1717	25.7836	26.0958	25.7715	24.533	25.0322	25.0909	20	20	20	3	3	14	31.422	0	10.867	262150000	9	115990000	122830000	23320000	3	3	1	2	2	7.3	31.422	0.0016863	3.3871	3	19705000	36359000	9034200	0	0	0	2	2	2	0	0	0	+
Q8G3P3	Solute binding protein of ABC transporter for branched-chain amino acids	BL1714	27.3003	27.5904	27.1627	30.1582	29.7432	29.4323	24.8938	20	20	12	12	47.6	41.399	0	134.46	3184000000	67	969890000	1259400000	954700000	12	12	12	21	21	73.7	41.399	0	323.31	69	1590600000	568440000	349760000	30007000	0	0	21	14	12	1	0	0	+
Q8G3P4	Release factor glutamine methyltransferase	prmC	26.1136	26.1678	26.2382	20	20	20	20	20	20	7	7	33	32.022	0	67.234	336490000	14	148920000	38207000	149370000	3	3	7	NaN	NaN	NaN	NaN	NaN	NaN	NaN	NaN	NaN	NaN	NaN	NaN	NaN	NaN	NaN	NaN	NaN	NaN	NaN
Q8G3P5	Peptide chain release factor 1	prfA	27.4028	27.7112	27.7531	20	20	20	20	20	20	13	13	39.8	40.053	0	158.56	3036100000	65	644390000	901790000	1489900000	12	10	13	NaN	NaN	NaN	NaN	NaN	NaN	NaN	NaN	NaN	NaN	NaN	NaN	NaN	NaN	NaN	NaN	NaN	NaN	NaN
Q8G3P6	50S ribomal protein L31	rpmE	31.0708	30.019	32.1029	26.6698	28.1969	27.262	26.9699	27.6873	27.4019	4	4	78.6	7.951	0	141.4	17845000000	53	4807300000	3261700000	9776500000	4	4	4	3	3	78.6	7.951	0	91.213	9	130500000	181760000	75440000	151430000	152850000	105770000	3	2	2	3	3	2	+
Q8G3P7	Psible XylR-type repressor	BL1710	24.5063	24.8109	24.6104	20	20	20	20	20	20	11	11	29.8	43.846	0	15.739	358300000	21	97519000	109730000	151050000	8	6	9	NaN	NaN	NaN	NaN	NaN	NaN	NaN	NaN	NaN	NaN	NaN	NaN	NaN	NaN	NaN	NaN	NaN	NaN	NaN
Q8G3P8	Xylule kinase	xylB	27.6104	27.967	27.5026	20	20	20	20	20	20	19	19	59.7	52.641	0	162.13	4610500000	98	1665200000	1455000000	1490300000	18	17	18	NaN	NaN	NaN	NaN	NaN	NaN	NaN	NaN	NaN	NaN	NaN	NaN	NaN	NaN	NaN	NaN	NaN	NaN	NaN
Q8G3Q1	Xyle isomerase	xylA	27.3196	27.3898	27.3365	20	20	20	20	20	20	27	27	65	50.867	0	239.65	4615600000	119	1623200000	1186100000	1806300000	27	23	26	NaN	NaN	NaN	NaN	NaN	NaN	NaN	NaN	NaN	NaN	NaN	NaN	NaN	NaN	NaN	NaN	NaN	NaN	NaN
Q8G3Q9	Probable ABC transport system permease protein for sugars	BL1696	29.1833	29.2854	28.8324	25.5417	25.7108	25.8721	20	20	20	9	9	15.8	42.38	0	141.56	6542200000	48	2222800000	2078600000	2240800000	9	9	9	5	5	11.1	42.38	0	158.22	8	90012000	22331000	29112000	0	0	0	5	3	4	0	0	0	+
Q8G3R0	ATP binding protein of ABC transporter for pentes	BL1695	31.0136	30.9807	30.936	27.9818	26.3865	26.512	20	27.4822	20	35	35	78.5	56.529	0	323.31	31580000000	179	9928800000	8439800000	13211000000	32	28	34	15	15	38.3	56.529	0	216.05	17	282350000	36298000	15103000	0	214040000	0	15	2	3	0	2	0	+
Q8G3R2	Probable repressor protein in (NagC/XylR) family	BL1693	25.529	25.526	25.2981	20	20	20	20	20	20	4	4	10.8	41.027	0	13.358	264540000	15	75146000	89504000	99890000	4	4	4	NaN	NaN	NaN	NaN	NaN	NaN	NaN	NaN	NaN	NaN	NaN	NaN	NaN	NaN	NaN	NaN	NaN	NaN	NaN
Q8G3R3	ATP binding protein of ABC transporter for pentes	BL1692	24.9935	24.954	24.2942	20	20	20	20	20	20	4	4	16	31.434	0	39.789	277370000	15	98885000	87844000	90641000	3	4	4	NaN	NaN	NaN	NaN	NaN	NaN	NaN	NaN	NaN	NaN	NaN	NaN	NaN	NaN	NaN	NaN	NaN	NaN	NaN
Q8G3R4	Glucokinase	glkA	29.4183	29.5046	29.2909	20	20	20	20	23.9287	23.4539	14	14	57.6	32.935	0	323.31	15058000000	159	4902500000	5450600000	4705200000	14	12	14	1	1	6.6	32.935	0	49.384	2	0	0	0	7287100	10379000	7087200	0	0	0	1	1	1	+
Q8G3R6	Energy-dependent translational throttle protein EttA	ettA	29.8493	29.8777	29.9664	24.7627	26.7218	27.0175	20	20	20	27	27	45.4	62.075	0	178.69	17310000000	128	5226600000	4924900000	7158800000	24	23	24	8	8	16.5	62.075	0	21.483	16	31384000	63776000	70955000	0	0	0	6	7	8	0	0	0	+
Q8G3R7	Acyl-CoA thioesterase II	tesB	27.3046	27.5914	27.6024	20	20	20	20	20	20	9	9	37.8	32.956	0	105.81	2097700000	48	503080000	668780000	925880000	8	7	9	NaN	NaN	NaN	NaN	NaN	NaN	NaN	NaN	NaN	NaN	NaN	NaN	NaN	NaN	NaN	NaN	NaN	NaN	NaN
Q8G3R8	Uncharacterized protein	BL1686	26.3233	26.4744	26.1408	27.2906	28.2726	28.4211	20	26.431	20	4	4	9.7	18.77	0	4.0672	566740000	13	192370000	189900000	184460000	4	4	4	4	4	5.7	18.77	0	43.816	14	337840000	169170000	173370000	0	29271000	0	4	4	4	0	1	0	+
Q8G3R9	7,8-dihydroneopterin aldolase	sulD	28.8648	28.8737	29.2502	20	20	20	20	20	20	3	3	10	50.005	0	90.352	4526600000	44	1205900000	1273700000	2047000000	3	3	3	NaN	NaN	NaN	NaN	NaN	NaN	NaN	NaN	NaN	NaN	NaN	NaN	NaN	NaN	NaN	NaN	NaN	NaN	NaN
Q8G3S0	Dihydropteroate synthase	folP	31.3361	31.0595	31.4555	20	20	20	26.2205	24.8866	23.9398	10	10	47.4	30.482	0	305.16	23824000000	90	7481500000	5365600000	10977000000	9	8	10	3	3	23	30.482	0	234.19	4	0	0	0	87669000	18983000	5195300	0	0	0	3	2	1	+
Q8G3S1	GTP cyclohydrolase 1	folE	30.667	30.9028	30.7151	26.0541	26.0092	26.6502	25.3245	24.9127	25.1346	12	12	47.7	22.301	0	120.38	22405000000	85	4580500000	10147000000	7677300000	12	12	12	4	4	25.1	22.301	0	46.414	10	79691000	46378000	58105000	32094000	19302000	21365000	4	4	4	2	2	1	+
Q8G3S3	Hypoxanthine phphoribyltransferase	hprT	28.5889	28.6053	28.3011	20	20	20	20	20	20	11	11	59.9	20.617	0	140.18	4700900000	55	1560700000	1292300000	1847900000	11	10	11	NaN	NaN	NaN	NaN	NaN	NaN	NaN	NaN	NaN	NaN	NaN	NaN	NaN	NaN	NaN	NaN	NaN	NaN	NaN
Q8G3S4	tRNA(Ile)-lysidine synthase	tilS	25.587	25.8949	25.6255	20	20	20	20	20	20	7	7	22.7	40.903	0	20.736	400270000	14	118230000	111290000	170750000	6	4	7	NaN	NaN	NaN	NaN	NaN	NaN	NaN	NaN	NaN	NaN	NaN	NaN	NaN	NaN	NaN	NaN	NaN	NaN	NaN
Q8G3S5	Hypothetical secreted protein with D-Ala-D-Ala carboxypeptidase 3 (S13) domain	BL1679	24.4461	24.5058	23.9171	20	20	20	22.8688	24.029	23.8603	9	9	20	50.622	0	19.801	406060000	25	111840000	150470000	143760000	9	9	9	5	5	15.1	50.622	0	125.64	10	108220000	46905000	23789000	7659200	11127000	9394100	3	4	3	1	1	1	+
Q8G3S6	Uncharacterized protein	BL1678	26.0968	26.4495	26.0532	28.3057	25.6733	25.7459	24.7468	20	20	6	6	12.6	59.249	0	50.321	448940000	15	132980000	144490000	171480000	4	4	5	3	3	7.4	59.249	0	146.63	7	264630000	85745000	57393000	7719700	0	0	2	3	3	1	0	0	+
Q8G3S7	ATP-binding protein of ABC transporter system	BL1677	28.9317	29.0125	28.7684	29.5637	25.7716	25.2914	22.3084	23.414	22.6551	12	12	50.6	33.768	0	323.31	5276700000	73	1797900000	1818300000	1660400000	12	10	11	14	14	43.4	33.768	0	323.31	26	657030000	132910000	95608000	2864700	8621800	2857500	14	4	5	1	1	1	+
Q8G3S8	Narrowly conserved hypothetical transmembrane protein	BL1676	26.3209	26.1953	26.0305	26.3369	26.9301	27.1238	20	20	20	11	11	26.3	45.683	0	20.192	961310000	40	315290000	237010000	409010000	9	9	11	7	7	15.7	45.683	0	34.539	14	124240000	79509000	72235000	0	0	0	7	5	5	0	0	0	+
Q8G3S9	Hypothetical integral membrane protein in upfo118	BL1675	26.4766	26.3251	25.939	26.7296	26.1699	25.5654	24.8053	20	20	8	8	20	55.581	0	28.52	803640000	27	139790000	162070000	501770000	6	6	8	6	6	15.9	55.581	0	83.884	18	212320000	59348000	35615000	24671000	0	0	6	3	3	1	0	0	+
Q8G3T0	Probable glycyltransferase	BL1674	25.7379	25.6138	25.4518	20	20	20	20	20	20	10	10	47.1	34.997	0	41.067	607660000	28	199380000	174990000	233290000	9	9	9	NaN	NaN	NaN	NaN	NaN	NaN	NaN	NaN	NaN	NaN	NaN	NaN	NaN	NaN	NaN	NaN	NaN	NaN	NaN
Q8G3T1	Psible lactaldehyde reductase	fucO	31.0899	31.0665	31.1654	20	21.8959	20	23.2547	23.0246	20	20	20	77.3	40.623	0	323.31	50821000000	175	16283000000	13822000000	20715000000	20	20	19	1	1	5.2	40.623	0.0016978	3.4393	1	0	1441600	0	8471900	7510700	0	0	1	0	1	1	0	+
Q8G3T2	Psible cyclopropane-fatty-acyl-phpholipid synthase	BL1672	27.6468	27.7285	27.7108	25.1046	24.8278	24.9285	25.6611	20	20	17	17	53.9	48.827	0	120.27	5066800000	78	1555900000	1265300000	2245600000	13	14	17	6	6	17.3	48.827	0	14.924	10	62433000	24828000	22685000	15557000	0	0	6	5	5	1	0	0	+
Q8G3T3	UDP-gluce 4-epimerase	galE2	27.6474	27.0936	27.7979	20	20	20	20	20	20	16	16	57	37.067	0	93.182	1829800000	58	615060000	376070000	838700000	14	13	15	NaN	NaN	NaN	NaN	NaN	NaN	NaN	NaN	NaN	NaN	NaN	NaN	NaN	NaN	NaN	NaN	NaN	NaN	NaN
Q8G3T4	tRNA (guanine-N(7)-)-methyltransferase	trmB	27.3205	27.4019	27.3218	20	20	20	20	20	20	13	13	58	31.253	0	159.75	2131500000	40	711030000	524800000	895680000	10	8	11	NaN	NaN	NaN	NaN	NaN	NaN	NaN	NaN	NaN	NaN	NaN	NaN	NaN	NaN	NaN	NaN	NaN	NaN	NaN
Q8G3T7	Low molecular weight protein-tyrine-phphatase	ptpA	26.5081	26.6938	27.0092	20	20	20	20	20	20	11	11	72.1	19.842	0	63.504	1505900000	41	418690000	330460000	756760000	11	8	10	NaN	NaN	NaN	NaN	NaN	NaN	NaN	NaN	NaN	NaN	NaN	NaN	NaN	NaN	NaN	NaN	NaN	NaN	NaN
Q8G3T8	Dihydrofolate reductase	dfrA	27.4192	27.7413	27.8382	20	20	20	20	20	20	11	11	58.2	24.253	0	165.26	2231800000	56	391180000	753500000	1087100000	8	10	10	NaN	NaN	NaN	NaN	NaN	NaN	NaN	NaN	NaN	NaN	NaN	NaN	NaN	NaN	NaN	NaN	NaN	NaN	NaN
Q8G3T9	Thymidylate synthase	thyA	29.7723	30.0712	29.8251	20	20	20	20	20	20	13	13	38.7	30.689	0	68.868	5400100000	56	1515200000	1909100000	1975800000	12	10	11	NaN	NaN	NaN	NaN	NaN	NaN	NaN	NaN	NaN	NaN	NaN	NaN	NaN	NaN	NaN	NaN	NaN	NaN	NaN
Q8G3U0	Uncharacterized protein	BL1664a	28.9471	28.575	29.1605	20	20	20	24.0179	20	20	9	9	85.4	15.057	0	323.31	9783600000	75	3278100000	2206500000	4299100000	9	9	9	1	1	16.8	15.057	0	25.663	1	0	0	0	16987000	0	0	0	0	0	1	0	0	+
Q8G3U5	Phpherine aminotransferase	serC	29.1691	29.2808	28.9439	20	20	20	20	20	20	20	20	74.7	40.631	0	267.04	8815900000	88	2710100000	2395100000	3710600000	18	14	18	NaN	NaN	NaN	NaN	NaN	NaN	NaN	NaN	NaN	NaN	NaN	NaN	NaN	NaN	NaN	NaN	NaN	NaN	NaN
Q8G3U7	Histidine kinase sensor of two component system	BL1658	26.9641	27.302	26.6588	24.1154	24.703	24.6396	20	24.5417	25.4865	8	8	25.9	49.215	0	98.352	1123900000	29	270220000	467640000	386090000	8	8	8	5	5	14	49.215	0	15.618	5	36392000	21356000	11628000	0	6125100	28667000	4	3	2	0	1	1	+
Q8G3U8	Phphate-specific transport system accessory protein PhoU	BL1657	28.7877	28.8866	28.5448	26.4328	25.7448	26.6554	20	20	26.3356	10	10	53.6	24.752	0	91.456	5611100000	43	1962300000	2119800000	1528900000	10	10	7	6	6	23.7	24.752	0	14.439	7	66496000	77229000	99860000	0	0	12576000	6	5	5	0	0	1	+
Q8G3U9	1,4-dihydroxy-2-naphthoate octaprenyltransferase	menA	24.146	23.4144	23.9965	20	20	22.3702	20	20	20	3	3	8.4	33.972	0.0032922	2.4762	79195000	5	28761000	18121000	32314000	3	2	3	1	1	3.1	33.972	0.0046656	2.1163	0	0	2986100	2667900	0	0	0	0	1	1	0	0	0	+
Q8G3V0	Lysine--tRNA ligase	lysS	28.8174	28.8767	28.8449	20	20	20	20	20	20	32	32	67.7	61.874	0	323.31	12461000000	208	4025600000	3644400000	4791400000	30	29	30	NaN	NaN	NaN	NaN	NaN	NaN	NaN	NaN	NaN	NaN	NaN	NaN	NaN	NaN	NaN	NaN	NaN	NaN	NaN
Q8G3V2	DUF4037 domain-containing protein	BL1651	27.8861	27.8621	27.9389	20	20	20	20	20	20	17	17	32.3	84.151	0	76.872	1722400000	37	624890000	371520000	725970000	14	10	14	NaN	NaN	NaN	NaN	NaN	NaN	NaN	NaN	NaN	NaN	NaN	NaN	NaN	NaN	NaN	NaN	NaN	NaN	NaN
Q8G3V3	Uncharacterized protein	BL1650	27.5158	27.4736	27.516	20	20	20	20	20	20	10	10	61.4	23.999	0	120.04	1161200000	31	348380000	298940000	513910000	7	8	9	NaN	NaN	NaN	NaN	NaN	NaN	NaN	NaN	NaN	NaN	NaN	NaN	NaN	NaN	NaN	NaN	NaN	NaN	NaN
Q8G3V4	Hypothetical membrane protein psibly involved in transport	BL1649	24.6534	24.8481	24.218	27.6625	27.2918	27.9633	25.1252	20	20	3	3	6.8	57.13	0	3.7004	230260000	4	81469000	77695000	71095000	3	2	3	7	7	17.3	57.13	0	60.08	21	301250000	141680000	113620000	19951000	0	0	7	6	6	1	0	0	+
Q8G3V6	PspC domain-containing protein	BL1647	29.3259	29.1987	29.1522	29.4091	28.1675	28.8779	23.1702	24.5229	23.2674	10	10	21.5	63.102	0	150.73	6535800000	74	2568700000	2017200000	1949900000	10	10	10	8	8	17.8	63.102	0	323.31	23	1041900000	200990000	207200000	42332000	27974000	8318800	7	5	7	2	1	1	+
Q8G3V7	Psible histidine kinase sensor of two component system	BL1646	26.4334	26.3842	26.3581	26.201	26.7042	27.8361	24.2193	20	20	8	8	21.8	45.97	0	58.794	921590000	30	333070000	206410000	382110000	7	5	7	9	9	23.4	45.97	0	27.348	12	111910000	107840000	86130000	4554700	0	0	6	7	7	1	0	0	+
Q8G3V8	Response regulator of two-component system	BL1645	26.9404	27.1937	26.8096	20.5739	20	20	22.8992	27.2473	20	7	7	27.7	24.503	0	27.74	1363600000	28	420900000	422430000	520230000	6	7	7	2	2	8.2	24.503	0.0045802	1.9045	2	1396700	3090900	3223700	26728000	91584000	0	1	1	1	1	1	0	+
Q8G3V9	UDP-gluce 4-epimerase	galE1	31.7259	31.845	31.9051	24.4381	24.0922	24.633	29.0261	25.0034	26.0698	26	26	70	37.247	0	323.31	83993000000	222	26406000000	22513000000	35075000000	26	26	26	13	13	61.2	37.247	0	252.23	15	24358000	9567800	4460700	492590000	42150000	71731000	4	2	1	11	3	6	+
Q8G3W0	Galacte-1-phphate uridylyltransferase	galT2	29.9342	30.0107	29.4054	20	20	20	20	20	20	16	16	41	56.811	0	222.43	5810800000	48	1996100000	1853200000	1961500000	14	10	14	NaN	NaN	NaN	NaN	NaN	NaN	NaN	NaN	NaN	NaN	NaN	NaN	NaN	NaN	NaN	NaN	NaN	NaN	NaN
Q8G3W1	Putative desulfatase psibly for mucin	BL1642	28.7119	28.529	28.6681	20	20	20	20	20	20	15	15	55.4	39.858	0	193.13	7460800000	93	2562500000	1974500000	2923700000	13	13	14	NaN	NaN	NaN	NaN	NaN	NaN	NaN	NaN	NaN	NaN	NaN	NaN	NaN	NaN	NaN	NaN	NaN	NaN	NaN
Q8G3W2	Uncharacterized protein	BL1641	29.3016	29.3999	29.1782	20	20	20	20	20	20	33	33	47.9	84.159	0	319.64	17049000000	215	5266100000	4931900000	6850700000	32	29	33	NaN	NaN	NaN	NaN	NaN	NaN	NaN	NaN	NaN	NaN	NaN	NaN	NaN	NaN	NaN	NaN	NaN	NaN	NaN
Q8G3W7	Serine--tRNA ligase	serS	28.8736	29.0285	29.3145	25.9351	24.5217	26.1796	20	20	20	32	32	70.8	47.956	0	323.31	15069000000	182	4042500000	3702100000	7324300000	29	22	32	5	5	15.9	47.956	0	24.165	5	79150000	31258000	25363000	0	0	0	3	4	4	0	0	0	+
Q8G3W8	DAGKc domain-containing protein	BL1634	27.4043	27.1518	26.7078	25.6465	25.6817	26.4211	20	20	20	5	5	19.6	49.172	0	57.717	1165700000	18	471550000	346790000	347350000	5	5	5	3	3	10	49.172	0	19.384	3	209430000	8634500	10899000	0	0	0	3	1	1	0	0	0	+
Q8G3W9	Transcription antiterminator similar to LicT	BL1633	25.172	25.0398	25.02	20	20	20	20	20	20	3	3	13.3	30.533	0	6.8686	287680000	14	105480000	79041000	103160000	3	3	3	NaN	NaN	NaN	NaN	NaN	NaN	NaN	NaN	NaN	NaN	NaN	NaN	NaN	NaN	NaN	NaN	NaN	NaN	NaN
Q8G3X1	D-Gluce-proton symporter	glcP	27.9987	27.8989	27.6448	30.4721	26.0942	25.481	24.7395	24.3037	20	3	3	5	54.367	0	31.776	1254500000	21	445150000	365180000	444120000	3	3	3	6	6	9.3	54.367	0	323.31	15	1069400000	257250000	221080000	11723000	4843900	0	6	3	4	1	1	0	+
Q8G3X2	Phphoglucomutase	pgm	31.4718	31.7397	31.5823	23.8881	25.3867	24.698	28.0647	25.8013	25.1984	49	49	77.6	60.421	0	323.31	100340000000	345	31932000000	28921000000	39491000000	47	46	49	8	8	26.2	60.421	0	323.31	12	23217000	3205500	3873500	280020000	71049000	29360000	3	1	1	8	5	3	+
Q8G3X6	Psible class I pyridine nucleotide-disulfideoxidoreductase	BL1626	28.3341	28.513	28.1045	20	20	20	20	20	20	20	20	39.7	57.397	0	93.301	3816500000	75	1123100000	1355100000	1338200000	18	19	18	NaN	NaN	NaN	NaN	NaN	NaN	NaN	NaN	NaN	NaN	NaN	NaN	NaN	NaN	NaN	NaN	NaN	NaN	NaN
Q8G3X8	Ribonuclease H	rnh	24.8417	24.8091	25.1661	20	20	20	20	20	20	6	6	23.8	34.808	0	40.679	418910000	23	118400000	110740000	189760000	6	6	6	NaN	NaN	NaN	NaN	NaN	NaN	NaN	NaN	NaN	NaN	NaN	NaN	NaN	NaN	NaN	NaN	NaN	NaN	NaN
Q8G3X9	Ribe-5-phphate isomerase A	rpiA	31.6543	31.7106	31.8262	24.2912	27.1908	23.5752	20	20	20	26	26	98.3	25.268	0	323.31	34599000000	150	10921000000	10088000000	13591000000	24	23	24	2	2	3.9	25.268	0	3.8381	4	20765000	97326000	3572600	0	0	0	1	2	1	0	0	0	+
Q8G3Y1	Uncharacterized protein	BL1621	28.8616	28.7648	28.546	29.483	28.537	28.9246	20	20	20	8	8	66.7	20.251	0	290.35	3547600000	53	1878200000	929990000	739410000	7	8	8	8	8	72.9	20.251	0	323.31	40	965480000	252410000	241410000	0	0	0	8	7	6	0	0	0	+
Q8G3Y2	DNA repair protein RadA	radA	27.9703	28.2334	27.7398	23.8881	23.5127	22.0315	20	20	20	13	13	43.6	53.54	0	65.299	2142500000	37	804220000	740340000	597900000	12	11	11	1	1	2.3	53.54	0.0045872	1.9188	1	28571000	4980600	816910	0	0	0	1	1	1	0	0	0	+
Q8G3Y3	Riboflavin kinase	ribF	27.5234	27.6893	27.6424	20	20	20	20	20	20	7	7	34	41.338	0	104.15	1461200000	30	640280000	330840000	490080000	6	5	7	NaN	NaN	NaN	NaN	NaN	NaN	NaN	NaN	NaN	NaN	NaN	NaN	NaN	NaN	NaN	NaN	NaN	NaN	NaN
Q8G3Y4	Ribome-binding factor A	rbfA	29.6463	29.764	29.7737	24.1389	25.2333	24.6691	20	20	20	10	10	74.5	17.561	0	123.45	6029800000	39	1008200000	945330000	4076300000	9	8	8	3	3	16.6	17.561	0	4.316	3	30020000	23754000	10778000	0	0	0	3	2	2	0	0	0	+
Q8G3Y6	Transcription termination/antitermination protein NusA	nusA	29.7161	29.9148	29.7639	20	20	20	23.9232	20	20	23	23	69.9	38.025	0	259.51	28059000000	159	9162000000	8163100000	10734000000	23	21	23	2	2	11.3	38.025	0	73.935	2	6581300	0	0	15908000	0	0	1	0	0	1	0	0	+
Q8G3Y7	Uncharacterized protein	BL1614	27.1907	27.2391	26.5876	25.7538	26.6103	26.7549	20	20	25.4815	7	7	35.9	28.32	0	69.89	707910000	24	365470000	129000000	213440000	6	5	5	7	7	31.9	28.32	0	38.627	13	138940000	51690000	51141000	0	0	13999000	7	4	5	0	0	1	+
Q8G3Z0	TGc domain-containing protein	BL1610	25.5254	25.7105	25.2037	20	20	20	20	20	20	7	7	27.4	29.728	0	13.605	619610000	27	201700000	229140000	188780000	7	6	5	NaN	NaN	NaN	NaN	NaN	NaN	NaN	NaN	NaN	NaN	NaN	NaN	NaN	NaN	NaN	NaN	NaN	NaN	NaN
Q8G3Z1	Uncharacterized protein	BL1609	25.0002	24.9832	24.65	20	20	20	20	20	20	15	15	20.1	81.866	0	17.577	373150000	30	140270000	108830000	124040000	13	10	12	NaN	NaN	NaN	NaN	NaN	NaN	NaN	NaN	NaN	NaN	NaN	NaN	NaN	NaN	NaN	NaN	NaN	NaN	NaN
Q8G3Z3	DNA-directed RNA polymerase subunit alpha	rpoA	31.8173	31.9082	31.6826	23.9023	20	23.5537	28.2001	25.9302	27.3025	31	31	85.2	36.153	0	323.31	87570000000	178	26646000000	20822000000	40103000000	30	26	30	8	8	36.3	36.153	0	323.31	15	26584000	0	3120500	287590000	60185000	98118000	4	0	1	8	4	5	+
Q8G3Z6	50S ribomal protein L36	rpmJ	29.9538	30.27	30.2769	28.4351	29.4337	28.5182	24.0191	23.2845	22.578	4	4	48.6	4.3723	0	5.2078	5277000000	31	1698300000	980420000	2598200000	3	3	3	4	4	64.9	4.3723	0	17.058	17	655440000	621770000	256140000	28639000	8207600	4223100	4	4	4	2	1	1	+
Q8G3Z7	Translation initiation factor IF-1	infA	29.2074	28.5237	29.2482	20	20	20	20	20	20	3	3	44.4	8.3777	0	46.713	2585300000	18	890960000	578480000	1115900000	2	2	3	NaN	NaN	NaN	NaN	NaN	NaN	NaN	NaN	NaN	NaN	NaN	NaN	NaN	NaN	NaN	NaN	NaN	NaN	NaN
Q8G3Z9	Protein translocase subunit SecY	secY	29.0434	29.2739	28.8713	28.9141	29.0368	29.5614	20	20	20	11	11	22.7	49.047	0	238.9	5983300000	71	1601100000	1938900000	2443300000	10	11	11	7	7	15.1	49.047	0	323.31	19	853780000	305130000	346780000	0	0	0	7	6	6	0	0	0	+
Q8G401	50S ribomal protein L30	rpmD	31.6348	31.6389	31.7209	28.2396	28.7301	28.4741	26.143	20	20	5	5	60.7	6.6947	0	23.674	29391000000	42	9246800000	7080200000	13064000000	5	5	5	4	4	60.7	6.6947	0	59.898	13	285680000	275460000	256720000	8073800	0	0	4	3	4	1	0	0	+
Q8G404	30S ribomal protein S8	rpsH	30.3963	30.5559	30.4408	27.7331	28.529	28.0133	27.1665	24.0629	23.64	14	14	88.6	14.444	0	234.57	33137000000	142	10637000000	9645200000	12855000000	13	12	13	12	12	74.2	14.444	0	221.69	33	297070000	277580000	143090000	133170000	19238000	14490000	9	9	10	5	3	2	+
Q8G410	50S ribomal protein L29	rpmC	31.6756	31.6176	31.8574	27.8057	27.9398	28.421	28.0478	27.7777	27.0709	11	11	73.5	9.3875	0	223.6	54446000000	104	16103000000	14993000000	23350000000	11	11	11	9	9	73.5	9.3875	0	121.56	28	329620000	124460000	144060000	418840000	140240000	69637000	9	6	6	5	2	1	+
Q8G411	50S ribomal protein L16	rplP	31.3117	30.4013	30.9226	30.1015	29.2575	28.9121	23.1372	20	23.0745	6	6	42.4	15.603	0	49.691	16236000000	39	7059500000	3855100000	5321000000	6	5	6	7	7	51.1	15.603	0	323.31	37	1512600000	434940000	273190000	10085000	0	9114100	6	6	6	2	0	1	+
Q8G415	50S ribomal protein L23	rplW	31.3281	31.4584	31.2982	28.932	29.5806	28.5271	25.2374	25.2567	20	9	9	75.5	10.794	0	134.92	31795000000	81	8532100000	8217600000	15046000000	7	8	8	6	6	59.2	10.794	0	141.6	16	399250000	553540000	220770000	47130000	34842000	0	5	5	5	2	2	0	+
Q8G418	30S ribomal protein S10	rpsJ	32.0296	32.0016	31.9682	29.1982	30.3285	30.0046	24.9597	23.9616	20	10	10	72.5	11.554	0	156.12	44864000000	90	15712000000	13300000000	15852000000	10	10	10	9	9	53.9	11.554	0	323.31	44	1182100000	712300000	443510000	53314000	26644000	0	9	9	9	3	2	0	+
Q8G421	Probable repressor in the Rok (NagC/XylR) family	BL1574	23.6452	23.64	23.6453	20	20	20	20	20	20	6	6	18.1	43.806	0	9.4426	122890000	12	38986000	20225000	63681000	4	3	5	NaN	NaN	NaN	NaN	NaN	NaN	NaN	NaN	NaN	NaN	NaN	NaN	NaN	NaN	NaN	NaN	NaN	NaN	NaN
Q8G422	Probable glycogen operon protein GlgX	BL1573	26.0634	26.0061	25.8313	20	20	20	20	20	20	20	20	28.8	95.292	0	67.714	1246500000	67	344040000	339550000	562880000	16	14	18	NaN	NaN	NaN	NaN	NaN	NaN	NaN	NaN	NaN	NaN	NaN	NaN	NaN	NaN	NaN	NaN	NaN	NaN	NaN
Q8G423	30S ribomal protein S9	rpsI	30.7663	30.9611	31.1166	27.9519	29.5564	29.5472	24.9455	25.1704	25.1708	10	10	75.5	17.607	0	198.46	27768000000	79	7639200000	8300200000	11829000000	9	10	10	10	10	42.3	17.607	0	123.78	30	360150000	578930000	217590000	80778000	57200000	52840000	9	8	7	3	3	3	+
Q8G425	4-alpha-glucanotransferase	malQ1	31.0579	31.248	30.9771	22.5557	22.3649	22.2312	20	20	20	29	29	41.2	79.33	0	323.31	25564000000	176	8573600000	5405900000	11584000000	28	25	27	4	4	7.6	79.33	0	10.587	4	9114900	1817800	3197500	0	0	0	3	1	2	0	0	0	+
Q8G426	Uncharacterized protein	BL1569	22.4503	20	21.7834	20	20	20	20	20	20	3	3	26.4	18.591	0	5.4054	11595000	4	5730600	0	5864000	1	0	3	NaN	NaN	NaN	NaN	NaN	NaN	NaN	NaN	NaN	NaN	NaN	NaN	NaN	NaN	NaN	NaN	NaN	NaN	NaN
Q8G427	Psible 2-hydroxyacid dehydrogenase	BL1568	26.8695	26.7766	26.6702	20	20	20	20	20	20	15	15	56.8	36.682	0	102.94	1627600000	52	484950000	395650000	746960000	12	12	15	NaN	NaN	NaN	NaN	NaN	NaN	NaN	NaN	NaN	NaN	NaN	NaN	NaN	NaN	NaN	NaN	NaN	NaN	NaN
Q8G428	PGA	BL1567	25.3331	25.8448	24.9806	24.955	24.5351	24.5908	26.4133	26.038	26.0348	6	6	24.8	48.494	0	24.216	216040000	12	35473000	106230000	74335000	4	2	5	4	4	12.3	48.494	0	20.858	5	67930000	22792000	26769000	69951000	30882000	29172000	4	3	3	2	1	1	+
Q8G431	Probable aminotransferase	BL1564	26.4402	26.6623	25.7628	20	20	20	20	20	20	8	8	23.8	43.069	0	38.304	867100000	28	328480000	308360000	230250000	8	7	7	NaN	NaN	NaN	NaN	NaN	NaN	NaN	NaN	NaN	NaN	NaN	NaN	NaN	NaN	NaN	NaN	NaN	NaN	NaN
Q8G432	Ferredoxin	fdxC	27.9974	24.7473	27.9293	20	20	20	20	20	20	4	4	28.3	11.477	0	128.89	1164200000	18	488660000	38372000	637200000	4	2	4	NaN	NaN	NaN	NaN	NaN	NaN	NaN	NaN	NaN	NaN	NaN	NaN	NaN	NaN	NaN	NaN	NaN	NaN	NaN
Q8G433	Psible cationic amino acid transporter	BL1562	26.1991	26.4865	25.9574	26.0334	26.9693	26.8535	20	20	20	5	5	7.7	54.356	0	39.016	421300000	13	232550000	100090000	88660000	5	3	3	5	5	7.3	54.356	0	194.59	12	104200000	70041000	61276000	0	0	0	5	4	4	0	0	0	+
Q8G434	UDP-N-acetylenolpyruvoylglucamine reductase	murB	26.2499	26.5239	26.4632	20	20	20	20	20	20	15	15	50.8	38.234	0	77.209	1607500000	52	281610000	559210000	766660000	9	13	12	NaN	NaN	NaN	NaN	NaN	NaN	NaN	NaN	NaN	NaN	NaN	NaN	NaN	NaN	NaN	NaN	NaN	NaN	NaN
Q8G435	50S ribomal protein L33	rpmG	30.7376	30.3958	30.8585	26.6628	28.1063	28.7817	25.2747	20	20	5	5	50.9	6.6687	0	56.839	15128000000	38	3528600000	4309800000	7289300000	5	5	4	4	4	49.1	6.6687	0	41.947	12	210330000	246050000	152730000	14221000	0	0	4	4	4	1	0	0	+
Q8G436	Psible cystathionine gamma lyase	BL1559	24.3472	24.0355	24.0386	20	20	20	20	20	20	3	3	6.7	55.33	0	4.7756	113650000	4	37685000	27159000	48802000	3	2	3	NaN	NaN	NaN	NaN	NaN	NaN	NaN	NaN	NaN	NaN	NaN	NaN	NaN	NaN	NaN	NaN	NaN	NaN	NaN
Q8G437	Uncharacterized protein	BL1557	25.4633	25.5509	25.0474	20	20	20	20	20	20	10	10	28.5	51.053	0	147.53	666750000	37	217320000	237800000	211640000	9	9	10	NaN	NaN	NaN	NaN	NaN	NaN	NaN	NaN	NaN	NaN	NaN	NaN	NaN	NaN	NaN	NaN	NaN	NaN	NaN
Q8G438	Psible acetytransferase	BL1556	24.7527	25.7679	24.3667	20	20	20	20	20	20	4	4	14.7	25.867	0	5.4268	160570000	7	31694000	67702000	61176000	4	2	3	NaN	NaN	NaN	NaN	NaN	NaN	NaN	NaN	NaN	NaN	NaN	NaN	NaN	NaN	NaN	NaN	NaN	NaN	NaN
Q8G441	Uncharacterized protein	BL1552	29.1094	29.2812	29.0675	29.2432	28.6772	29.4086	24.0478	20	26.8577	56	56	58.2	132.42	0	323.31	18585000000	304	5990800000	5043500000	7550800000	52	47	54	40	40	42.3	132.42	0	323.31	80	805050000	266220000	308120000	32171000	25360000	133520000	39	29	29	2	1	2	+
Q8G442	FHA domain-containing protein	BL1551	27.4654	27.5803	27.6911	28.7111	27.0234	27.4015	20	20	25.2172	27	27	71.9	54.756	0	323.31	6881800000	170	1903900000	1876200000	3101800000	26	25	27	18	18	46.4	54.756	0	323.31	35	389060000	116330000	141050000	0	0	8688200	17	13	15	0	0	1	+
Q8G445	Uncharacterized protein	BL1548	25.8404	25.8315	25.5508	20	20	20	20	20	20	8	8	39	35.639	0	79.333	625340000	38	252820000	195350000	177170000	8	8	7	NaN	NaN	NaN	NaN	NaN	NaN	NaN	NaN	NaN	NaN	NaN	NaN	NaN	NaN	NaN	NaN	NaN	NaN	NaN
Q8G446	Uncharacterized protein	BL1547	27.4713	27.6802	27.5767	27.1533	28.5168	29.2953	20	29.7885	20	7	7	9.7	48.723	0	26.504	2184600000	30	604430000	701150000	879010000	6	6	7	4	4	4.7	48.723	0	65.28	17	383080000	419640000	512750000	0	61229000	0	3	4	4	0	1	0	+
Q8G448	30S ribomal protein S15	rpsO	30.8957	30.8156	30.6971	27.0965	27.8979	28.4421	25.5008	25.5423	20	13	13	73	10.485	0	120.88	20690000000	107	7196400000	6056600000	7437000000	12	11	12	7	7	67.4	10.485	0	137.09	20	257010000	168060000	147050000	32468000	32593000	0	7	4	4	1	1	0	+
Q8G450	Psible extracellular exo-xylanase	xynF	24.4278	23.6145	25.0432	20	20	20	20	20	20	8	8	11.7	105.13	0	29.498	125310000	13	18262000	8644700	98403000	2	1	8	NaN	NaN	NaN	NaN	NaN	NaN	NaN	NaN	NaN	NaN	NaN	NaN	NaN	NaN	NaN	NaN	NaN	NaN	NaN
Q8G451	Endo-1,4-beta-xylanase D	xynD	24.0842	21.782	24.221	20	20	20	20	20	20	7	7	11.8	88.537	0	32.397	162620000	13	56142000	9825600	96652000	7	2	7	NaN	NaN	NaN	NaN	NaN	NaN	NaN	NaN	NaN	NaN	NaN	NaN	NaN	NaN	NaN	NaN	NaN	NaN	NaN
Q8G457	Propionyl-CoA carboxylase beta chain	pccB	28.9555	28.9952	28.7621	25.8669	25.8751	27.2123	20	20	20	24	24	56.9	57.408	0	323.31	8651500000	126	2862600000	2463500000	3325400000	20	20	20	8	8	23.9	57.408	0	131.06	15	52173000	25751000	96115000	0	0	0	6	5	8	0	0	0	+
Q8G458	Biotin carboxylase	jadJ	30.6944	30.9	30.7097	26.1085	25.1928	26.2759	25.5136	20	20	41	41	73.1	70.308	0	323.31	22533000000	244	6435300000	7880400000	8217700000	39	34	41	9	9	20.5	70.308	0	114.5	11	63569000	27483000	60506000	22394000	0	0	6	5	8	1	0	0	+
Q8G460	BPL/LPL catalytic domain-containing protein	BL1533	25.8493	26.0859	25.7732	20	20	20	20	20	20	5	5	14.6	34.282	0	12.32	614290000	16	179070000	209720000	225500000	4	4	4	NaN	NaN	NaN	NaN	NaN	NaN	NaN	NaN	NaN	NaN	NaN	NaN	NaN	NaN	NaN	NaN	NaN	NaN	NaN
Q8G461	Uncharacterized protein	BL1532	25.3792	25.4995	25.5053	24.3157	25.8692	25.6132	20	20	20	9	9	13.8	76.683	0	41.701	363660000	25	87305000	108480000	167870000	8	8	8	3	3	4.8	76.683	0	180.92	6	39736000	35268000	21702000	0	0	0	3	2	2	0	0	0	+
Q8G462	Uncharacterized protein	BL1531	26.3786	26.5479	26.0335	20	20	20	20	20	20	7	7	45.1	30.379	0	17.384	759610000	20	283850000	181240000	294520000	6	4	6	NaN	NaN	NaN	NaN	NaN	NaN	NaN	NaN	NaN	NaN	NaN	NaN	NaN	NaN	NaN	NaN	NaN	NaN	NaN
Q8G463	Probable IclR-type transcriptional regulator	BL1530	23.7085	24.1585	24.0159	20	20	20	20	20	20	2	2	9.6	26.609	0	3.863	85734000	9	21789000	29159000	34787000	2	2	2	NaN	NaN	NaN	NaN	NaN	NaN	NaN	NaN	NaN	NaN	NaN	NaN	NaN	NaN	NaN	NaN	NaN	NaN	NaN
Q8G464	Psible IclR-type transcriptional regulator	BL1529	26.2904	24.8141	25.4402	20	20	20	20	20	20	3	3	10.1	30.157	0	4.7478	262790000	6	100980000	56356000	105450000	2	3	3	NaN	NaN	NaN	NaN	NaN	NaN	NaN	NaN	NaN	NaN	NaN	NaN	NaN	NaN	NaN	NaN	NaN	NaN	NaN
Q8G465	Sir2-type regulatory protein	BL1528	26.3468	26.4753	26.293	20	20	20	20	20	20	6	6	39.8	24.073	0	49.303	608890000	19	193960000	166820000	248110000	5	5	6	NaN	NaN	NaN	NaN	NaN	NaN	NaN	NaN	NaN	NaN	NaN	NaN	NaN	NaN	NaN	NaN	NaN	NaN	NaN
Q8G466	Threonine ammonia-lyase	tdcB	28.2214	28.5761	28.2705	20	20	20	20	20	20	14	14	48	44.114	0	229.99	5372100000	69	1507200000	1778000000	2087000000	12	12	13	NaN	NaN	NaN	NaN	NaN	NaN	NaN	NaN	NaN	NaN	NaN	NaN	NaN	NaN	NaN	NaN	NaN	NaN	NaN
Q8G467	Oligo-1,6-glucidase	agl	28.4046	28.6105	28.5574	20	20	20	20	20	20	25	25	53	67.991	0	323.31	7393500000	122	2238400000	2122600000	3032500000	23	17	24	NaN	NaN	NaN	NaN	NaN	NaN	NaN	NaN	NaN	NaN	NaN	NaN	NaN	NaN	NaN	NaN	NaN	NaN	NaN
Q8G469	Sugar permease of ABC transporter system	msmG	26.1724	26.3296	25.6465	20	20	20	20	20	20	2	2	6.6	31.977	0	3.9811	324580000	12	108890000	118410000	97286000	2	2	2	NaN	NaN	NaN	NaN	NaN	NaN	NaN	NaN	NaN	NaN	NaN	NaN	NaN	NaN	NaN	NaN	NaN	NaN	NaN
Q8G471	Sugar binding protein of ABC transporter system	msmE	26.8289	27.0439	26.2933	20	20	20	20	20	20	6	6	23.3	47.03	0	26.8	554370000	17	219500000	215250000	119620000	6	5	3	NaN	NaN	NaN	NaN	NaN	NaN	NaN	NaN	NaN	NaN	NaN	NaN	NaN	NaN	NaN	NaN	NaN	NaN	NaN
Q8G472	Psible NagC/XylR-type transcriptional regulator	BL1520	27.0944	27.1715	26.6871	20	20	20	20	20	20	9	9	34.6	42.478	0	43.835	1221300000	26	437100000	388120000	396030000	8	6	8	NaN	NaN	NaN	NaN	NaN	NaN	NaN	NaN	NaN	NaN	NaN	NaN	NaN	NaN	NaN	NaN	NaN	NaN	NaN
Q8G473	tRNA-specific adenine deaminase	mesJ	23.6845	23.8853	23.7087	20	20	20	20	20	20	2	2	17.7	16.701	0.0016849	3.1744	60809000	4	6334100	6981300	47494000	1	1	2	NaN	NaN	NaN	NaN	NaN	NaN	NaN	NaN	NaN	NaN	NaN	NaN	NaN	NaN	NaN	NaN	NaN	NaN	NaN
Q8G474	Probable NhaP-type Na(+)/H(+) exchanger	BL1516	24.7084	24.2912	25.0288	25.4799	25.7874	26.0771	20	20	20	5	5	11.3	75.841	0	26.199	244020000	17	73335000	60043000	110640000	5	4	5	6	6	9.3	75.841	0	101.74	13	77169000	26639000	35453000	0	0	0	6	2	3	0	0	0	+
Q8G476	Psible phpholipase/carboxylesterase	BL1514	23.8284	24.0449	24.1117	20	20	20	20	20	20	5	5	26.6	27.694	0	11.815	100530000	11	13376000	35611000	51545000	1	2	4	NaN	NaN	NaN	NaN	NaN	NaN	NaN	NaN	NaN	NaN	NaN	NaN	NaN	NaN	NaN	NaN	NaN	NaN	NaN
Q8G477	Uncharacterized protein	BL1513	24.6651	24.3178	24.6082	25.5705	25.4153	25.7612	20	20	20	5	5	31.1	30.318	0	54.279	184420000	10	65235000	35006000	84183000	5	2	4	5	5	25.9	30.318	0	37.889	12	62095000	29982000	26512000	0	0	0	5	3	3	0	0	0	+
Q8G478	dCTP deaminase, dUMP-forming	dcd	26.6388	26.5285	26.8156	20	20	20	20	20	20	4	4	23.3	21.464	0	14.417	468030000	8	132790000	172660000	162580000	3	4	2	NaN	NaN	NaN	NaN	NaN	NaN	NaN	NaN	NaN	NaN	NaN	NaN	NaN	NaN	NaN	NaN	NaN	NaN	NaN
Q8G479	Uncharacterized protein	BL1511	26.7589	26.7782	26.7862	26.266	26.6274	26.9762	20	20	20	7	7	18.8	58.964	0	49.573	815840000	23	242090000	276220000	297540000	7	5	6	7	7	19.4	58.964	0	89.679	11	215940000	48500000	34715000	0	0	0	7	4	2	0	0	0	+
Q8G480	DJ-1	BL1509	27.0669	26.6733	27.2157	20	20	20	20	20	20	7	7	47.3	19.653	0	112.27	1774900000	40	531050000	292970000	950900000	6	4	7	NaN	NaN	NaN	NaN	NaN	NaN	NaN	NaN	NaN	NaN	NaN	NaN	NaN	NaN	NaN	NaN	NaN	NaN	NaN
Q8G481	Probable dual-specificity RNA methyltransferase RlmN	rlmN	29.1746	29.3994	29.0189	23.2162	24.7614	25.4005	20	20	20	25	25	70.2	42.693	0	179.85	9038700000	120	2881300000	2626700000	3530700000	23	21	25	4	4	13.1	42.693	0	7.9246	4	10511000	19732000	20369000	0	0	0	2	3	4	0	0	0	+
Q8G482	Probable phphatidate cytidylyltransferase	cdsA	25.4493	25.8524	25.2072	26.0994	27.4771	27.5832	20	20	20	6	6	20.1	35.279	0	13.637	363890000	23	105940000	125980000	131960000	6	6	6	8	8	20.1	35.279	0	73.76	14	160050000	78114000	110330000	0	0	0	7	3	5	0	0	0	+
Q8G484	Uridylate kinase	pyrH	31.2083	31.4855	31.0938	20	20	20	25.2009	25.3736	25.7755	13	13	57.7	26.619	0	323.31	30553000000	113	12034000000	8763400000	9756300000	13	13	13	4	4	24.4	26.619	0	166.56	7	9659700	0	3534800	31710000	39356000	29129000	2	0	1	1	2	1	+
Q8G486	30S ribomal protein S2	rpsB	31.9602	32.051	31.7178	27.4317	28.9714	29.5426	26.5675	24.3382	24.2995	25	25	79.4	30.838	0	323.31	80251000000	304	27615000000	25701000000	26936000000	25	25	25	13	13	49.1	30.838	0	193.02	38	300920000	380750000	312290000	94141000	19446000	20063000	11	11	9	5	2	3	+
Q8G487	Peptide deformylase 2	def2	28.1973	28.3063	28.2798	20	20	20	20	20	20	11	11	77.8	18.369	0	209.85	4796800000	53	1301400000	1384800000	2110600000	11	10	11	NaN	NaN	NaN	NaN	NaN	NaN	NaN	NaN	NaN	NaN	NaN	NaN	NaN	NaN	NaN	NaN	NaN	NaN	NaN
Q8G488	Psible long-chain-fatty acid CoA ligase	fadD3	28.5998	28.6374	28.6663	28.0107	26.8289	27.2945	23.0856	24.7046	23.3831	26	26	42.2	75.944	0	323.31	11578000000	146	3241700000	3167400000	5168900000	25	22	24	14	14	24.9	75.944	0	239.16	29	236710000	115710000	95325000	3791000	17733000	5872300	14	11	9	1	1	1	+
Q8G489	GMP reductase	BL1500	28.6704	28.7799	28.584	20	20	20	23.0357	20	20	23	23	78.1	39.502	0	323.31	13897000000	155	3831000000	4297900000	5768000000	22	22	22	1	1	4.5	39.502	0.004717	2.1915	0	3817200	0	0	8598500	0	0	1	0	0	1	0	0	+
Q8G490	Isocitrate dehydrogenase [NADP]	icd1	28.114	28.2062	28.0882	20	20	20	20	20	20	19	19	48	45.387	0	156.76	4005600000	98	938760000	970880000	2096000000	16	16	19	NaN	NaN	NaN	NaN	NaN	NaN	NaN	NaN	NaN	NaN	NaN	NaN	NaN	NaN	NaN	NaN	NaN	NaN	NaN
Q8G491	Peripla	BL1498	25.737	25.9541	25.5876	26.7233	26.5552	26.5918	20	20	20	10	10	23.6	57.492	0	63.966	560630000	28	212360000	168530000	179740000	7	7	10	6	6	16	57.492	0	89.695	11	74263000	78375000	60321000	0	0	0	3	5	5	0	0	0	+
Q8G4D1	tRNA N6-adenine threonylcarbamoyltransferase	tsaD	27.295	26.9713	26.8902	20	20	20	20	20	20	9	9	38.3	36.072	0	74.147	1733700000	35	757470000	359930000	616320000	9	9	9	NaN	NaN	NaN	NaN	NaN	NaN	NaN	NaN	NaN	NaN	NaN	NaN	NaN	NaN	NaN	NaN	NaN	NaN	NaN
Q8G4D2	Probable ribomal-protein-alanine N-acetyltransferase	rimI	26.2049	26.5109	25.7173	20	20	20	20	20	20	5	5	34.5	21.786	0	19.792	500120000	9	204290000	169550000	126280000	4	5	3	NaN	NaN	NaN	NaN	NaN	NaN	NaN	NaN	NaN	NaN	NaN	NaN	NaN	NaN	NaN	NaN	NaN	NaN	NaN
Q8G4D3	TsaD domain-containing protein	BL1455	26.551	26.7535	26.4111	20	20	20	20	20	20	15	15	33.5	51.34	0	32.6	1761700000	50	397280000	538840000	825550000	13	13	14	NaN	NaN	NaN	NaN	NaN	NaN	NaN	NaN	NaN	NaN	NaN	NaN	NaN	NaN	NaN	NaN	NaN	NaN	NaN
Q8G4D4	Uncharacterized protein	BL1454	26.071	26.2739	25.7993	20	20	20	20	20	20	8	8	34.4	31.21	0	19.574	614810000	15	210630000	195430000	208750000	6	4	7	NaN	NaN	NaN	NaN	NaN	NaN	NaN	NaN	NaN	NaN	NaN	NaN	NaN	NaN	NaN	NaN	NaN	NaN	NaN
Q8G4D5	Psible prolidase (X-Pro dipeptidase) or chlorohydrolase	BL1453	27.5447	27.8316	27.5426	20	20	20	20	20	20	15	15	57.4	46.781	0	122.2	1869900000	41	561680000	653630000	654580000	11	9	13	NaN	NaN	NaN	NaN	NaN	NaN	NaN	NaN	NaN	NaN	NaN	NaN	NaN	NaN	NaN	NaN	NaN	NaN	NaN
Q8G4D8	Leucine--tRNA ligase	leuS	29.1806	29.3041	29.3423	20	20	20	20	20	20	48	48	64.1	110.29	0	323.31	21536000000	253	5538200000	6911400000	9086600000	46	43	45	NaN	NaN	NaN	NaN	NaN	NaN	NaN	NaN	NaN	NaN	NaN	NaN	NaN	NaN	NaN	NaN	NaN	NaN	NaN
Q8G4E0	Psible magnesium and cobalt transport protein	corA	26.0747	26.0148	25.9451	24.6541	26.001	25.2811	20	20	20	5	5	17.1	36.299	0	9.1838	508570000	17	163860000	158930000	185790000	5	5	5	5	5	17.1	36.299	0	9.2854	6	18612000	43519000	23226000	0	0	0	3	3	3	0	0	0	+
Q8G4E1	Psible phphoglycerate mutase	BL1447	24.6729	25.1177	24.9575	20	20	20	20	20	20	6	6	24.2	31.334	0	6.8152	288780000	13	64322000	91326000	133130000	4	5	6	NaN	NaN	NaN	NaN	NaN	NaN	NaN	NaN	NaN	NaN	NaN	NaN	NaN	NaN	NaN	NaN	NaN	NaN	NaN
Q8G4E2	Thump	BL1446	22.4185	20	23.0674	20	20	20	20	20	20	4	4	12.8	44.176	0	9.8018	33408000	5	6090700	0	27318000	2	0	3	NaN	NaN	NaN	NaN	NaN	NaN	NaN	NaN	NaN	NaN	NaN	NaN	NaN	NaN	NaN	NaN	NaN	NaN	NaN
Q8G4E3	Putative	BL1445	30.1803	30.4065	30.3369	20	20	20	24.5699	23.8099	23.8288	9	9	51.3	21.957	0	140.53	17879000000	80	5344000000	5338600000	7196800000	9	8	9	1	1	10.1	21.957	0	16.197	1	0	0	0	23902000	9817500	9564100	0	0	0	1	1	1	+
Q8G4E6	Peptidyl-prolyl cis-trans isomerase	BL1442	26.2418	25.3375	26.861	20	20	20	20	20	20	4	4	37.4	19.88	0	18.325	701100000	23	163830000	83847000	453420000	3	4	4	NaN	NaN	NaN	NaN	NaN	NaN	NaN	NaN	NaN	NaN	NaN	NaN	NaN	NaN	NaN	NaN	NaN	NaN	NaN
Q8G4E7	RelA	relA	30.1156	30.1452	29.9385	20	20	20	20	20	20	38	38	48.5	87.015	0	290.7	10783000000	148	4568600000	2407700000	3807200000	36	33	36	NaN	NaN	NaN	NaN	NaN	NaN	NaN	NaN	NaN	NaN	NaN	NaN	NaN	NaN	NaN	NaN	NaN	NaN	NaN
Q8G4E8	Deoxyuridine 5-triphphate nucleotidohydrolase	dut	27.9296	27.9516	27.5067	20	20	20	20	20	20	8	8	62.7	16.747	0	64.315	2195700000	34	806630000	668040000	720990000	8	8	8	NaN	NaN	NaN	NaN	NaN	NaN	NaN	NaN	NaN	NaN	NaN	NaN	NaN	NaN	NaN	NaN	NaN	NaN	NaN
Q8G4E9	Uncharacterized protein	BL1437	28.3978	27.2631	28.4766	20	20	20	20	20	20	2	2	26.8	13.734	0	126.6	1595100000	23	581150000	229610000	784290000	2	2	2	NaN	NaN	NaN	NaN	NaN	NaN	NaN	NaN	NaN	NaN	NaN	NaN	NaN	NaN	NaN	NaN	NaN	NaN	NaN
Q8G4F0	Uncharacterized protein	BL1436	26.9431	27.2173	27.0455	26.1813	25.5875	26.3175	20	20	20	16	16	52.3	38.998	0	65.906	2658300000	69	817820000	958690000	881830000	15	14	16	9	9	27	38.998	0	64.676	14	137870000	23682000	32181000	0	0	0	9	4	4	0	0	0	+
Q8G4F1	Uncharacterized protein	BL1435	23.9174	24.2025	23.757	20	20	20	20	20	20	7	7	16.1	46.184	0	12.357	197690000	22	52019000	65154000	80521000	6	5	7	NaN	NaN	NaN	NaN	NaN	NaN	NaN	NaN	NaN	NaN	NaN	NaN	NaN	NaN	NaN	NaN	NaN	NaN	NaN
Q8G4F2	DNA topoisomerase (ATP-hydrolyzing)	gyrA2	27.5608	27.7466	27.4765	25.9281	26.1104	26.6039	27.0225	25.5278	27.3466	26	26	41.3	97.851	0	198.49	3500900000	91	1055600000	1302600000	1142600000	24	23	24	12	12	17.1	97.851	0	60.707	24	99883000	31767000	65541000	103430000	17833000	123520000	11	9	12	2	2	1	+
Q8G4F4	ATP-dependent helicase II	lhr	25.0344	25.9398	24.9998	20	20	22.5054	20	20	20	6	6	3.6	171.19	0	7.5215	228210000	9	48785000	119240000	60185000	4	3	6	1	1	0.4	171.19	1	-2	0	5047000	7196200	2930000	0	0	0	1	1	1	0	0	0	+
Q8G4F5	Ribokinase	rbsK	26.3372	26.5102	26.4291	20	20	20	20	20	20	4	4	14.4	33.13	0	48.187	580180000	11	174860000	188190000	217140000	4	4	4	NaN	NaN	NaN	NaN	NaN	NaN	NaN	NaN	NaN	NaN	NaN	NaN	NaN	NaN	NaN	NaN	NaN	NaN	NaN
Q8G4F6	MFS domain-containing protein	BL1430	22.9665	22.8994	22.456	23.4361	23.8252	24.8108	20	20	20	2	2	8.2	43.122	0	27.832	34733000	4	6172600	13677000	14883000	1	2	2	2	2	8.2	43.122	0	32.153	3	9596800	6817900	18159000	0	0	0	1	1	2	0	0	0	+
Q8G4F7	DNA topoisomerase (ATP-hydrolyzing)	gyrB2	29.5067	29.4951	29.4751	20	20	20	20	20	20	21	21	36.1	84.641	0	115.3	4451400000	73	1350800000	1247000000	1853700000	16	17	19	NaN	NaN	NaN	NaN	NaN	NaN	NaN	NaN	NaN	NaN	NaN	NaN	NaN	NaN	NaN	NaN	NaN	NaN	NaN
Q8G4F8	RNA polymerase sigma factor SigA	hrdB	27.8187	28.1213	28.168	20	20	20	20	20	20	21	21	39.7	53.411	0	201	6224100000	112	1503400000	1885400000	2835300000	19	20	21	NaN	NaN	NaN	NaN	NaN	NaN	NaN	NaN	NaN	NaN	NaN	NaN	NaN	NaN	NaN	NaN	NaN	NaN	NaN
Q8G4G0	Probably bifunctional short chain isoprenyl diphphate synthase [includes: farnesyl pyrophphate synthetase (Fpp synthetase) (Dimethylallyltransferase) geranyltranstransferase ]		26.8411	26.8553	26.8198	20	20	20	20	20	20	13	13	42.2	39.892	0	139.77	1413600000	41	311570000	382260000	719790000	11	11	12	NaN	NaN	NaN	NaN	NaN	NaN	NaN	NaN	NaN	NaN	NaN	NaN	NaN	NaN	NaN	NaN	NaN	NaN	NaN
Q8G4G1	Probable serine/threonine-protein kinase pknA2	pknA2	29.3029	29.5491	29.2512	27.1425	26.1623	26.2142	20	20	20	15	15	23.4	80.087	0	45.012	3021500000	48	201560000	1620400000	1199500000	11	15	14	15	15	23	80.087	0	120.39	22	210530000	41628000	34887000	0	0	0	15	9	9	0	0	0	+
Q8G4G2	PlsC domain-containing protein	BL1424	28.5951	28.6612	28.2979	27.7627	27.4352	27.6986	20	20	20	13	13	65.4	25.417	0	101.35	6810500000	61	2539300000	1974100000	2297100000	12	11	13	12	12	63.2	25.417	0	240.13	20	246480000	114220000	121910000	0	0	0	10	7	6	0	0	0	+
Q8G4G4	Anthranilate phphoribyltransferase	trpD	26.236	26.5733	26.2323	20	20	20	20	20	20	5	5	19	35.866	0	8.6771	519740000	12	178100000	187130000	154510000	4	4	5	NaN	NaN	NaN	NaN	NaN	NaN	NaN	NaN	NaN	NaN	NaN	NaN	NaN	NaN	NaN	NaN	NaN	NaN	NaN
Q8G4G8	Regulatory protein RecX	BL1416	25.6386	24.6087	24.2952	20	20	20	20	20	20	2	2	12.2	21.9	0.0089286	2.15	103740000	2	48920000	28807000	26012000	1	1	2	NaN	NaN	NaN	NaN	NaN	NaN	NaN	NaN	NaN	NaN	NaN	NaN	NaN	NaN	NaN	NaN	NaN	NaN	NaN
Q8G4G9	Protein RecA	recA	26.7308	26.916	26.7441	20	20	20	20	20	20	18	18	56.7	41.8	0	202.68	2642800000	103	767520000	794650000	1080600000	17	16	17	NaN	NaN	NaN	NaN	NaN	NaN	NaN	NaN	NaN	NaN	NaN	NaN	NaN	NaN	NaN	NaN	NaN	NaN	NaN
Q8G4H0	Psible DNA binding protein	BL1414	28.424	28.7476	28.4943	20	20	20	20	20	20	6	6	38.6	21.006	0	104.2	2161800000	23	915020000	196820000	1050000000	4	5	6	NaN	NaN	NaN	NaN	NaN	NaN	NaN	NaN	NaN	NaN	NaN	NaN	NaN	NaN	NaN	NaN	NaN	NaN	NaN
Q8G4H1	CinA-like protein	BL1413	22.6575	23.0897	22.5028	20	20	20	20	20	20	2	2	11.3	18.775	0	4.5133	41124000	5	12244000	15307000	13573000	2	2	2	NaN	NaN	NaN	NaN	NaN	NaN	NaN	NaN	NaN	NaN	NaN	NaN	NaN	NaN	NaN	NaN	NaN	NaN	NaN
Q8G4H2	CDP-diacylglycerol--glycerol-3-phphate 3-phphatidyltransferase	pgsA3	25.459	25.6245	25.3416	24.098	25.3939	25.7148	20	20	20	4	4	13.2	24.594	0	12.1	376070000	26	117980000	114930000	143170000	4	4	4	2	2	8.7	24.594	0	6.8159	4	54074000	24523000	17128000	0	0	0	2	2	1	0	0	0	+
Q8G4H3	DNA translocase FtsK	ftsK	26.4065	26.5404	26.1251	28.39	26.7312	27.6802	20	25.0084	20	23	23	31.4	102.65	0	79.27	1264800000	52	364540000	463190000	437080000	22	18	16	22	22	31.3	102.65	0	323.31	42	359170000	111920000	106560000	0	35629000	0	20	14	16	0	2	0	+
Q8G4H4	tRNA-2-methylthio-N(6)-dimethylallyladenine synthase	miaB	26.2253	26.3023	25.8323	20	20	20	20	20	20	13	13	29	52.671	0	34.204	1067100000	42	340810000	327560000	398770000	11	13	13	NaN	NaN	NaN	NaN	NaN	NaN	NaN	NaN	NaN	NaN	NaN	NaN	NaN	NaN	NaN	NaN	NaN	NaN	NaN
Q8G4H5	RelA	BL1407	27.077	26.8157	26.7491	20	21.3132	20	20	20	20	11	11	48.9	31.934	0	51.746	1129600000	37	434370000	238230000	457020000	9	8	10	1	1	5	31.934	0.0047468	2.2307	0	3372200	1554400	0	0	0	0	1	1	0	0	0	0	+
Q8G4H7	Uncharacterized protein	BL1405	25.5907	26.3202	25.8032	26.6836	26.2183	26.2154	20	20	20	2	2	5.4	32.395	0	49.272	606230000	17	132120000	204520000	269600000	2	2	2	2	2	5.4	32.395	0	280.59	18	198760000	64880000	64923000	0	0	0	2	2	2	0	0	0	+
Q8G4H9	Atypical histidine kinase sensor of two-component system	BL1403	24.3316	23.8071	23.4317	21.7427	20	20	20	20	20	4	4	11.4	45.301	0.0024896	2.6247	65945000	5	35620000	12732000	17593000	3	3	2	2	2	7.1	45.301	0.0016287	2.8717	2	4605300	0	0	0	0	0	2	0	0	0	0	0	+
Q8G4I0	Response regulator of two-component system	BL1402	24.3312	24.6747	24.331	20	20	20	20	20	20	4	4	22.4	25.877	0	9.368	121010000	10	39552000	28994000	52468000	2	3	3	NaN	NaN	NaN	NaN	NaN	NaN	NaN	NaN	NaN	NaN	NaN	NaN	NaN	NaN	NaN	NaN	NaN	NaN	NaN
Q8G4I1	N-acetyltransferase domain-containing protein	BL1401	27.8344	27.3988	27.4741	22.5225	20	20	20	20	20	13	13	57.8	24.581	0	296.31	2352200000	49	885660000	509710000	956840000	12	11	13	1	1	6.3	24.581	0	4.4697	1	7906800	0	0	0	0	0	1	0	0	0	0	0	+
Q8G4I2	Uncharacterized protein	BL1400	30.7193	30.8675	30.5229	20	20	22.3701	20	20	20	37	37	55.6	79.711	0	241.95	11250000000	153	3428600000	3611500000	4209900000	33	31	35	1	1	1.9	79.711	0.0016234	2.8483	1	0	0	2667700	0	0	0	0	0	1	0	0	0	+
Q8G4I4	Uncharacterized protein	BL1398	23.63	23.5879	23.8943	20	20	20	20	20	20	2	2	20	14.004	0.00084602	3.2449	50883000	6	24171000	14119000	12593000	2	2	2	NaN	NaN	NaN	NaN	NaN	NaN	NaN	NaN	NaN	NaN	NaN	NaN	NaN	NaN	NaN	NaN	NaN	NaN	NaN
Q8G4I5	Aconitate hydratase	acn	29.9091	30.1105	29.8257	20	20	20	25.3367	24.2547	23.6924	40	40	53.7	97.496	0	323.31	27544000000	255	7044600000	9492500000	11007000000	37	40	40	5	5	11.7	97.496	0	50.137	5	0	0	0	54163000	6700600	7079400	0	0	0	5	2	2	+
Q8G4I7	Uncharacterized protein	BL1395	20	23.1584	22.9358	24.5052	24.187	24.7797	20	20	20	1	1	4.8	24.046	0.0024938	2.6368	19708000	3	0	8978300	10730000	1	1	1	3	3	16.5	24.046	0	77.202	5	12629000	13441000	19469000	0	0	0	1	2	3	0	0	0	+
Q8G4I8	Uncharacterized RNA methyltransferase BL1394	BL1394	26.6484	26.9357	26.7369	20	20	20	20	20	20	15	15	38.2	47.589	0	34.431	1871400000	46	496850000	585310000	789240000	11	10	13	NaN	NaN	NaN	NaN	NaN	NaN	NaN	NaN	NaN	NaN	NaN	NaN	NaN	NaN	NaN	NaN	NaN	NaN	NaN
Q8G4J0	Uncharacterized protein	BL1392	28.9962	29.2475	29.0661	27.8089	28.2634	28.6386	20	20	20	17	17	47.2	30.575	0	323.31	9934200000	120	3195500000	3179500000	3559300000	15	15	16	9	9	39.4	30.575	0	174.48	27	382160000	185690000	186290000	0	0	0	9	8	8	0	0	0	+
Q8G4J1	Exodeoxyribonuclease III	BL1391	25.1318	25.4705	24.9895	20	20	20	20	20	20	13	13	53.1	32.095	0	60.883	692970000	47	214500000	244180000	234290000	13	10	12	NaN	NaN	NaN	NaN	NaN	NaN	NaN	NaN	NaN	NaN	NaN	NaN	NaN	NaN	NaN	NaN	NaN	NaN	NaN
Q8G4J3	Probable permease protein of ABC-transporter for peptides	dppC	28.4913	28.6814	28.1081	28.3185	27.8526	27.8886	20	20	20	4	4	26.3	35.667	0	161.41	2482600000	27	821540000	837540000	823490000	4	3	4	3	3	16.5	35.667	0	323.31	12	449210000	145650000	117690000	0	0	0	3	2	2	0	0	0	+
Q8G4J4	Probable permease protein of ABC-transporter for peptides	dppB	27.4428	27.547	27.2327	25.6095	27.307	27.9568	20	23.955	20	2	2	6.5	33.924	0	16.459	758770000	8	174790000	381900000	202080000	1	2	1	2	2	6.5	33.924	0	111.16	4	20324000	111620000	136360000	0	9315300	0	2	2	2	0	1	0	+
Q8G4J6	Tyrine recombinase XerC	xerC	24.3602	24.2215	23.8114	20	20	20	20	20	20	3	3	9	38.57	0.00085034	3.4779	78982000	3	21474000	22309000	35198000	1	1	3	NaN	NaN	NaN	NaN	NaN	NaN	NaN	NaN	NaN	NaN	NaN	NaN	NaN	NaN	NaN	NaN	NaN	NaN	NaN
Q8G4J7	Uncharacterized protein	BL1383	27.2112	27.2489	27.0877	20	20	20	20	20	20	5	5	68.2	9.5678	0	17.099	739340000	14	265490000	190060000	283790000	4	2	5	NaN	NaN	NaN	NaN	NaN	NaN	NaN	NaN	NaN	NaN	NaN	NaN	NaN	NaN	NaN	NaN	NaN	NaN	NaN
Q8G4J8	Probable prephenate dehydrogenase	tyrA	27.5289	27.0139	26.7917	20	20	20	20	20	20	8	8	32.4	37.919	0	26.482	912720000	24	360520000	241420000	310780000	7	7	8	NaN	NaN	NaN	NaN	NaN	NaN	NaN	NaN	NaN	NaN	NaN	NaN	NaN	NaN	NaN	NaN	NaN	NaN	NaN
Q8G4J9	Prephenate dehydratase	pheA	27.0499	27.1463	26.859	24.0206	20	23.0353	20	20	20	8	8	30.5	35.489	0	33.276	1291100000	33	438180000	407910000	444980000	7	6	6	1	1	2.8	35.489	0.0017153	3.6525	2	22333000	0	4230400	0	0	0	1	0	1	0	0	0	+
Q8G4K0	Uncharacterized protein	BL1380	23.1963	20	23.1995	20	20	20	20	20	20	1	1	7.9	15.134	0.0057377	2.3265	22492000	2	9611000	0	12881000	1	0	1	NaN	NaN	NaN	NaN	NaN	NaN	NaN	NaN	NaN	NaN	NaN	NaN	NaN	NaN	NaN	NaN	NaN	NaN	NaN
Q8G4K1	50S ribomal subunit assembly factor BipA	bipA	28.955	28.8686	29.0734	20	20	20	23.4283	20	20	27	27	45.4	70.215	0	323.31	16047000000	157	4713500000	4585100000	6748700000	25	26	25	2	2	4.7	70.215	0	4.9821	2	0	6850200	0	11288000	0	0	0	1	0	1	0	0	+
Q8G4K2	Probable sugar transporter	BL1378	23.8162	24.1517	23.632	24.5361	24.4926	24.9793	20	20	20	2	2	6	48.106	0	7.6845	50027000	7	14770000	17873000	17384000	1	2	2	2	2	5.1	48.106	0	14.626	5	32830000	14077000	15943000	0	0	0	2	2	2	0	0	0	+
Q8G4K5	L-aspartate oxidase	nadB	23.139	22.859	23.0372	20	20	20	20	20	20	2	2	4.1	57.21	0	3.8712	46857000	5	15046000	12669000	19142000	2	2	2	NaN	NaN	NaN	NaN	NaN	NaN	NaN	NaN	NaN	NaN	NaN	NaN	NaN	NaN	NaN	NaN	NaN	NaN	NaN
Q8G4K8	Uncharacterized protein	BL1372	24.4525	24.6382	24.4056	20	20	20	20	20	20	3	3	14.3	25.655	0	5.7684	145530000	6	44957000	39648000	60924000	2	3	2	NaN	NaN	NaN	NaN	NaN	NaN	NaN	NaN	NaN	NaN	NaN	NaN	NaN	NaN	NaN	NaN	NaN	NaN	NaN
Q8G4K9	AAA	BL1370	26.4303	26.6783	26.3376	22.7219	20	20	20	20	20	11	11	40.1	32.341	0	106.06	1958300000	54	634200000	559900000	764180000	11	11	10	2	2	7	32.341	0.0016835	3.3475	2	9078500	0	0	0	0	0	2	0	0	0	0	0	+
Q8G4L3	Translation initiation factor If-3	infC	28.6684	28.9684	28.9588	27.9407	28.1487	27.5542	20	20	20	13	13	48.8	23.432	0	323.31	8755300000	82	2306700000	2545700000	3902900000	13	13	13	9	9	44.5	23.432	0	323.31	23	316310000	241680000	54737000	0	0	0	8	8	6	0	0	0	+
Q8G4L5	TPK	BL1364	24.8541	25.5329	25.1076	20	20	20	20	20	20	3	3	24.7	17.619	0	8.0507	178420000	8	60075000	88528000	29816000	3	3	2	NaN	NaN	NaN	NaN	NaN	NaN	NaN	NaN	NaN	NaN	NaN	NaN	NaN	NaN	NaN	NaN	NaN	NaN	NaN
Q8G4L7	Cys-tRNA(Pro)/Cys-tRNA(Cys) deacylase	BL1362	24.5315	24.3549	24.6105	20	20	20	20	20	20	6	6	55.2	15.449	0	15.573	202210000	14	58074000	53079000	91062000	5	4	4	NaN	NaN	NaN	NaN	NaN	NaN	NaN	NaN	NaN	NaN	NaN	NaN	NaN	NaN	NaN	NaN	NaN	NaN	NaN
Q8G4L8	4-hydroxy-3-methylbut-2-enyl diphphate reductase	ispH	24.7853	24.7829	25.1427	20	20	20	20	20	20	9	9	30.7	37.863	0	17.367	553100000	21	159700000	151400000	242000000	9	7	9	NaN	NaN	NaN	NaN	NaN	NaN	NaN	NaN	NaN	NaN	NaN	NaN	NaN	NaN	NaN	NaN	NaN	NaN	NaN
Q8G4L9	Uncharacterized protein	BL1360	28.6802	28.6775	28.6138	20	20	20	20	20	20	11	11	57.9	34.836	0	131.57	6611600000	56	2109300000	2207500000	2294800000	11	10	10	NaN	NaN	NaN	NaN	NaN	NaN	NaN	NaN	NaN	NaN	NaN	NaN	NaN	NaN	NaN	NaN	NaN	NaN	NaN
Q8G4M0	Uncharacterized protein	BL1359	26.4838	26.4897	26.6078	20	20	20	20	20	20	11	11	42.4	34.935	0	55.062	1253900000	30	458620000	222910000	572400000	10	6	11	NaN	NaN	NaN	NaN	NaN	NaN	NaN	NaN	NaN	NaN	NaN	NaN	NaN	NaN	NaN	NaN	NaN	NaN	NaN
Q8G4M1	Uncharacterized protein	BL1358	26.272	26.1173	26.6349	20	20	20	20	20	20	6	6	65.1	11.585	0	18.59	559600000	22	214390000	40476000	304730000	6	3	5	NaN	NaN	NaN	NaN	NaN	NaN	NaN	NaN	NaN	NaN	NaN	NaN	NaN	NaN	NaN	NaN	NaN	NaN	NaN
Q8G4M2	RNA polymerase sigma-E factor	sigH	26.7867	26.6305	26.7093	20	20	20	20	20	20	8	8	40.5	29.371	0	81.26	786140000	20	239430000	242780000	303930000	6	7	7	NaN	NaN	NaN	NaN	NaN	NaN	NaN	NaN	NaN	NaN	NaN	NaN	NaN	NaN	NaN	NaN	NaN	NaN	NaN
Q8G4M3	UDP-N-acetylmuramyl-tripeptide synthetase	murE	29.845	30.0447	29.8436	20	20	20	20	20	20	15	15	28.4	56.337	0	314.59	8433500000	76	3045800000	2245600000	3142100000	13	12	15	NaN	NaN	NaN	NaN	NaN	NaN	NaN	NaN	NaN	NaN	NaN	NaN	NaN	NaN	NaN	NaN	NaN	NaN	NaN
Q8G4M4	Acetyltransf	BL1355	26.9762	27.1837	26.9152	26.3135	26.9917	26.7733	26.2788	20	20	15	15	45.6	37.035	0	167.01	2995900000	66	806580000	916590000	1272700000	14	12	15	6	6	20.2	37.035	0	22.232	9	70192000	166480000	35920000	7414100	0	0	6	5	5	1	0	0	+
Q8G4M5	Folylpolyglutamate synthase	folC	27.8301	27.9307	28.0939	20	20	20	20	20	20	18	18	44.8	57.033	0	174.54	5774100000	86	1623800000	1571500000	2578800000	16	15	18	NaN	NaN	NaN	NaN	NaN	NaN	NaN	NaN	NaN	NaN	NaN	NaN	NaN	NaN	NaN	NaN	NaN	NaN	NaN
Q8G4M8	Xaa-Pro aminopeptidase I	pP	29.5193	29.7756	29.9025	24.6968	20	20	25.041	20	20	26	26	64.8	58.296	0	323.31	25550000000	199	7426800000	6998100000	11125000000	22	22	26	4	4	16.4	58.296	0	36.743	6	24559000	0	0	43003000	0	0	2	0	1	3	0	0	+
Q8G4M9	Nudix hydrolase domain-containing protein	BL1349	29.0459	28.2461	29.0783	20	20	20	20	20	20	8	8	49.7	19.144	0	61.885	2127600000	20	925440000	184550000	1017600000	6	3	7	NaN	NaN	NaN	NaN	NaN	NaN	NaN	NaN	NaN	NaN	NaN	NaN	NaN	NaN	NaN	NaN	NaN	NaN	NaN
Q8G4N0	ATP binding protein of ABC transporter	BL1348	26.5224	26.7601	26.3952	29.839	29.2659	29.2786	20	20	20	21	21	38.7	62.436	0	121.12	2957400000	92	876660000	979720000	1101000000	20	18	20	25	25	45.7	62.436	0	323.31	69	1358600000	388100000	305710000	0	0	0	25	18	16	0	0	0	+
Q8G4N1	Probable permease of ABC transporter for peptides	BL1347	25.8072	25.8883	25.4688	27.9652	27.3108	27.7625	20	20	20	6	6	21.1	37.178	0	43.407	565100000	17	236670000	170180000	158250000	6	5	5	4	4	12.3	37.178	0	75.417	12	307250000	118090000	110300000	0	0	0	4	4	4	0	0	0	+
Q8G4N2	Probable permease of ABC transporter for peptides	BL1346	24.7617	24.9954	24.6346	27.2305	27.4285	27.6095	20	20	20	6	6	19.3	39.488	0	34.419	299490000	22	61673000	112310000	125500000	4	5	5	5	5	17.4	39.488	0	153.91	13	193990000	110610000	117480000	0	0	0	3	3	5	0	0	0	+
Q8G4N4	N-acetylglucamine-6-phphate deacetylase	nagA	24.7769	25.0102	24.7164	20	20	20	20	20	20	9	9	31.6	45.051	0	23.697	481470000	28	118930000	115610000	246920000	7	6	9	NaN	NaN	NaN	NaN	NaN	NaN	NaN	NaN	NaN	NaN	NaN	NaN	NaN	NaN	NaN	NaN	NaN	NaN	NaN
Q8G4N5	Glucamine-6-phphate deaminase	nagB	26.4963	26.7087	26.5774	20	20	20	20	20	20	7	7	35.9	28.677	0	49.708	1169100000	27	265280000	295090000	608740000	6	5	6	NaN	NaN	NaN	NaN	NaN	NaN	NaN	NaN	NaN	NaN	NaN	NaN	NaN	NaN	NaN	NaN	NaN	NaN	NaN
Q8G4N6	NagC/XylR-type transciptional regulator	BL1342	25.5316	25.8572	24.6101	20	20	20	20	20	20	4	4	12	39.947	0	8.5964	240150000	19	117310000	96959000	25878000	4	4	2	NaN	NaN	NaN	NaN	NaN	NaN	NaN	NaN	NaN	NaN	NaN	NaN	NaN	NaN	NaN	NaN	NaN	NaN	NaN
Q8G4N7	Psible sugar kinase	BL1341	27.2248	27.3977	27.3664	20	20	20	20	20	20	7	7	30.6	31.265	0	28.34	1253900000	16	401570000	315740000	536630000	6	6	5	NaN	NaN	NaN	NaN	NaN	NaN	NaN	NaN	NaN	NaN	NaN	NaN	NaN	NaN	NaN	NaN	NaN	NaN	NaN
Q8G4N8	Probable transcriptional repressor in the Rok (NagC/XylR) family	BL1340	25.4541	25.6692	25.0043	20	20	20	20	20	20	4	4	13.9	42.999	0	20.615	332160000	12	68425000	162660000	101070000	2	3	4	NaN	NaN	NaN	NaN	NaN	NaN	NaN	NaN	NaN	NaN	NaN	NaN	NaN	NaN	NaN	NaN	NaN	NaN	NaN
Q8G4N9	Protein in PfkB family of sugar kinases	BL1339	29.461	29.692	29.2542	20	20	20	20	20	20	16	16	66.4	32.438	0	202.94	16045000000	106	5156400000	5103000000	5785500000	15	15	16	NaN	NaN	NaN	NaN	NaN	NaN	NaN	NaN	NaN	NaN	NaN	NaN	NaN	NaN	NaN	NaN	NaN	NaN	NaN
Q8G4P0	Uncharacterized protein	BL1338	26.0399	26.0613	25.3387	20	20	20	20	20	20	4	4	10.9	48.853	0	43.836	383710000	20	146240000	134150000	103310000	4	4	4	NaN	NaN	NaN	NaN	NaN	NaN	NaN	NaN	NaN	NaN	NaN	NaN	NaN	NaN	NaN	NaN	NaN	NaN	NaN
Q8G4P1	Uncharacterized protein	BL1337	27.9063	27.4576	27.8889	20	20	20	20	20	20	6	6	25.2	47.514	0	91.908	2708300000	35	974460000	782790000	951050000	6	6	5	NaN	NaN	NaN	NaN	NaN	NaN	NaN	NaN	NaN	NaN	NaN	NaN	NaN	NaN	NaN	NaN	NaN	NaN	NaN
Q8G4P3	Probable endo-beta-N-acetylglucaminidase di-N-acetylchitobiyl beta-N-acetylglucaminidase	BL1335	26.9093	26.2817	26.1502	20	20	20	20	20	20	3	3	3.8	101.76	0.0025	2.7287	368130000	3	154420000	78780000	134930000	2	2	3	NaN	NaN	NaN	NaN	NaN	NaN	NaN	NaN	NaN	NaN	NaN	NaN	NaN	NaN	NaN	NaN	NaN	NaN	NaN
Q8G4Q0	Alpha-mannidase	BL1328	26.4029	26.4103	26.1874	20	20	20	20	20	20	13	13	17.3	116.19	0	75.544	889120000	54	220220000	301300000	367590000	11	10	13	NaN	NaN	NaN	NaN	NaN	NaN	NaN	NaN	NaN	NaN	NaN	NaN	NaN	NaN	NaN	NaN	NaN	NaN	NaN
Q8G4Q1	Alpha-mannidase	BL1327	26.9926	27.0551	26.9538	20	20	20	20	20	20	33	31	38.1	115.4	0	179.16	3653700000	120	1105100000	1012400000	1536200000	29	25	33	NaN	NaN	NaN	NaN	NaN	NaN	NaN	NaN	NaN	NaN	NaN	NaN	NaN	NaN	NaN	NaN	NaN	NaN	NaN
Q8G4Q2	D-aminoacyl-tRNA deacylase	dtd	25.1643	25.3039	25.09	20	20	20	20	20	20	2	2	19.8	17.746	0	12.144	125090000	4	37603000	39724000	47762000	2	1	1	NaN	NaN	NaN	NaN	NaN	NaN	NaN	NaN	NaN	NaN	NaN	NaN	NaN	NaN	NaN	NaN	NaN	NaN	NaN
Q8G4Q4	UDP-N-acetylmuramate--L-alanine ligase	murC	27.5526	27.7386	27.6996	20	20	20	20	20	20	19	19	60	53.397	0	101.51	2934300000	71	813880000	711280000	1409200000	16	13	19	NaN	NaN	NaN	NaN	NaN	NaN	NaN	NaN	NaN	NaN	NaN	NaN	NaN	NaN	NaN	NaN	NaN	NaN	NaN
Q8G4Q5	Peptidoglycan glycyltransferase	fstW	23.1457	23.2297	23.5189	23.2033	20	20	20	20	20	1	1	4	43.433	0.0024917	2.6306	40334000	3	9279900	14979000	16075000	1	1	1	1	1	5.9	43.433	0.006079	1.8076	2	12674000	0	0	0	0	0	1	0	0	0	0	0	+
Q8G4Q6	UDP-N-acetylmuramoylalanine--D-glutamate ligase	murD	27.1998	27.44	27.1275	20	20	20	20	20	20	16	16	32.6	51.054	0	181.93	3480600000	68	963610000	1113900000	1403200000	14	14	16	NaN	NaN	NaN	NaN	NaN	NaN	NaN	NaN	NaN	NaN	NaN	NaN	NaN	NaN	NaN	NaN	NaN	NaN	NaN
Q8G4Q7	Phpho-N-acetylmuramoyl-pentapeptide-transferase	mraY	25.05	24.8789	25.0289	20	20	20	20	20	20	2	2	4.9	40.156	0.0016878	3.21	189100000	6	59510000	51602000	77984000	2	2	2	NaN	NaN	NaN	NaN	NaN	NaN	NaN	NaN	NaN	NaN	NaN	NaN	NaN	NaN	NaN	NaN	NaN	NaN	NaN
Q8G4Q8	UDP-N-acetylmuramoyl-tripeptide--D-alanyl-D-alanine ligase	murF	27.7692	27.9048	28.1141	20	20	20	20	20	20	24	24	67.5	50.646	0	170.11	6370500000	114	1753000000	1709700000	2907800000	22	22	24	NaN	NaN	NaN	NaN	NaN	NaN	NaN	NaN	NaN	NaN	NaN	NaN	NaN	NaN	NaN	NaN	NaN	NaN	NaN
Q8G4Q9	Uncharacterized protein	BL1318	26.7155	25.8341	25.7977	25.4212	24.5789	23.954	20	20	20	3	3	14.8	30.505	0	24.537	530810000	13	147230000	153930000	229660000	2	2	3	3	3	11.7	30.505	0	69.645	4	74880000	14902000	2068500	0	0	0	3	1	1	0	0	0	+
Q8G4R0	Ribomal RNA small subunit methyltransferase H	rsmH	28.5246	28.8551	28.6249	20	22.3794	22.1188	20	20	20	18	18	54	39.659	0	90.436	4589100000	77	1365000000	1429800000	1794300000	17	18	18	1	1	3.3	39.659	0.0047544	2.2405	2	0	3254700	2241300	0	0	0	0	1	1	0	0	0	+
Q8G4R1	Transcriptional regulator MraZ	mraZ	25.0301	25.6243	25.3769	23.2121	20	20	20	20	20	7	7	51.3	16.776	0	22.615	441550000	21	99716000	157500000	184340000	5	5	7	2	2	15.3	16.776	0	5.5537	2	12752000	0	0	0	0	0	2	0	0	0	0	0	+
Q8G4R2	DNA helicase	BL1314	27.0099	27.0648	26.9552	20	20	20	20	20	20	27	27	46.1	83.587	0	277.03	3636600000	115	1204500000	1102500000	1329600000	24	22	25	NaN	NaN	NaN	NaN	NaN	NaN	NaN	NaN	NaN	NaN	NaN	NaN	NaN	NaN	NaN	NaN	NaN	NaN	NaN
Q8G4R3	D-3-phphoglycerate dehydrogenase	serA	29.348	29.4884	29.332	20	20	20	20	20	20	20	20	55.1	43.147	0	240.35	8098300000	77	2259300000	2420200000	3418800000	18	14	20	NaN	NaN	NaN	NaN	NaN	NaN	NaN	NaN	NaN	NaN	NaN	NaN	NaN	NaN	NaN	NaN	NaN	NaN	NaN
Q8G4R4	Transcriptional repressor NrdR	nrdR	26.767	26.5828	26.498	20	20	20	20	20	20	9	9	61	16.456	0	23.633	819370000	39	265220000	229080000	325070000	8	6	9	NaN	NaN	NaN	NaN	NaN	NaN	NaN	NaN	NaN	NaN	NaN	NaN	NaN	NaN	NaN	NaN	NaN	NaN	NaN
Q8G4R6	LexA repressor	lexA	27.3541	27.867	27.6782	20	20	20	20	20	20	5	5	21.6	26.049	0	20.278	1335700000	19	143120000	217090000	975470000	3	5	5	NaN	NaN	NaN	NaN	NaN	NaN	NaN	NaN	NaN	NaN	NaN	NaN	NaN	NaN	NaN	NaN	NaN	NaN	NaN
Q8G4R7	Probable cation efflux protein	BL1309	25.9245	24.8794	25.0807	20	20	20	20	20	20	1	1	5.1	33.223	0.0065306	2.2768	140740000	3	63689000	29599000	47455000	1	1	1	NaN	NaN	NaN	NaN	NaN	NaN	NaN	NaN	NaN	NaN	NaN	NaN	NaN	NaN	NaN	NaN	NaN	NaN	NaN
Q8G4R8	GTPase HflX	hflX	27.1824	27.683	27.0412	20	20	20	20	20	20	11	11	29.7	54.679	0	184.17	888050000	27	345330000	193270000	349450000	11	6	9	NaN	NaN	NaN	NaN	NaN	NaN	NaN	NaN	NaN	NaN	NaN	NaN	NaN	NaN	NaN	NaN	NaN	NaN	NaN
Q8G4R9	MTS domain-containing protein	BL1306	26.0244	26.0925	25.7911	20	20	20	20	20	20	4	4	18.3	23.497	0	19.572	699390000	23	195200000	201070000	303110000	4	4	4	NaN	NaN	NaN	NaN	NaN	NaN	NaN	NaN	NaN	NaN	NaN	NaN	NaN	NaN	NaN	NaN	NaN	NaN	NaN
Q8G4S0	ATP-dependent helicase	hrpA	26.2718	26.3653	25.7187	20	20	20	20	20	20	47	47	41.1	152.84	0	154.99	3191200000	131	1000900000	1051700000	1138600000	40	37	41	NaN	NaN	NaN	NaN	NaN	NaN	NaN	NaN	NaN	NaN	NaN	NaN	NaN	NaN	NaN	NaN	NaN	NaN	NaN
Q8G4S3	Glutamine synthetase	glnA2	28.9889	29.0052	29.148	20	20	20	20	20	20	16	16	49	50.072	0	223.3	6779800000	62	1800500000	1835100000	3144200000	14	13	15	NaN	NaN	NaN	NaN	NaN	NaN	NaN	NaN	NaN	NaN	NaN	NaN	NaN	NaN	NaN	NaN	NaN	NaN	NaN
Q8G4S4	Uncharacterized protein	BL1301	25.3884	25.7125	25.551	20	20	20	20	20	20	13	13	36.9	53.884	0	51.545	728690000	34	232100000	160400000	336190000	10	6	11	NaN	NaN	NaN	NaN	NaN	NaN	NaN	NaN	NaN	NaN	NaN	NaN	NaN	NaN	NaN	NaN	NaN	NaN	NaN
Q8G4S5	1-(5-phphoribyl)-5-[(5-phphoribylamino)methylideneamino] imidazole-4-carboxamide isomerase	hisA	28.5909	28.6415	28.4965	20	20	20	20	20	20	16	16	68.5	25.747	0	323.31	5857300000	80	1746400000	2231600000	1879400000	15	15	14	NaN	NaN	NaN	NaN	NaN	NaN	NaN	NaN	NaN	NaN	NaN	NaN	NaN	NaN	NaN	NaN	NaN	NaN	NaN
Q8G4S6	Imidazole glycerol phphate synthase subunit HisH	hisH	26.7269	26.7372	26.7027	20	20	20	20	20	20	8	8	49.8	23.225	0	80.509	1327800000	33	419140000	365370000	543330000	8	6	7	NaN	NaN	NaN	NaN	NaN	NaN	NaN	NaN	NaN	NaN	NaN	NaN	NaN	NaN	NaN	NaN	NaN	NaN	NaN
Q8G4S7	Imidazoleglycerol-phphate dehydratase	hisB	27.3317	27.4143	26.9321	20	20	20	20	20	20	6	6	30.7	21.589	0	21.468	1423900000	25	455870000	481830000	486230000	6	5	6	NaN	NaN	NaN	NaN	NaN	NaN	NaN	NaN	NaN	NaN	NaN	NaN	NaN	NaN	NaN	NaN	NaN	NaN	NaN
Q8G4S8	Histidinol-phphate aminotransferase	hisC	27.0942	27.1456	27.0526	20	20	20	20	20	20	22	22	48.2	42.535	0	93.666	4303400000	95	1372400000	1251200000	1679800000	21	19	21	NaN	NaN	NaN	NaN	NaN	NaN	NaN	NaN	NaN	NaN	NaN	NaN	NaN	NaN	NaN	NaN	NaN	NaN	NaN
Q8G4S9	Histidinol dehydrogenase	hisD	29.3637	29.6301	29.4264	25.6944	28.3161	29.5994	27.4404	29.1428	27.8841	29	29	65.6	50.256	0	323.31	17804000000	181	4373400000	6142800000	7288000000	28	28	29	1	1	3.4	50.256	0	6.0163	3	28917000	497920000	340670000	413420000	120150000	47653000	1	1	1	1	1	1	+
Q8G4T1	Similar to xylule kinase	BL1293	22.0241	22.0915	21.6813	20	20	20	20	20	20	3	3	5	52.1	0.0081235	2.1787	16396000	4	8075800	3953600	4366400	2	2	1	NaN	NaN	NaN	NaN	NaN	NaN	NaN	NaN	NaN	NaN	NaN	NaN	NaN	NaN	NaN	NaN	NaN	NaN	NaN
Q8G4T2	Morphine 6-dehydrogenase	morA	27.7525	28.0291	27.7352	20	20	20	20	20	20	9	9	35.6	30.337	0	94.142	3189600000	41	1145400000	749670000	1294500000	9	7	9	NaN	NaN	NaN	NaN	NaN	NaN	NaN	NaN	NaN	NaN	NaN	NaN	NaN	NaN	NaN	NaN	NaN	NaN	NaN
Q8G4T3	50S ribomal protein L1	rplA	31.7848	32.0186	31.9628	28.8119	29.0926	28.9883	28.1735	27.9762	27.6404	17	17	76.1	24.872	0	323.31	97448000000	239	30691000000	29704000000	37054000000	17	17	17	15	15	73	24.872	0	323.31	74	668630000	601940000	339360000	175530000	91384000	77771000	14	13	13	8	4	5	+
Q8G4T4	50S ribomal protein L11	rplK	31.9194	32.0504	31.9383	27.3927	26.1471	26.0056	26.5616	26.2126	24.303	13	13	80.4	15.244	0	161.64	67747000000	145	21109000000	20508000000	26130000000	12	13	12	10	10	72	15.244	0	31.032	18	236820000	68400000	47105000	41839000	41578000	11574000	10	5	5	2	2	2	+
Q8G4T6	Transcription termination/antitermination protein NusG	nusG	29.0905	29.257	29.1519	20	20	20	20	20	20	16	16	39.7	32.139	0	192.83	8322300000	97	2329200000	2197600000	3795600000	12	10	15	NaN	NaN	NaN	NaN	NaN	NaN	NaN	NaN	NaN	NaN	NaN	NaN	NaN	NaN	NaN	NaN	NaN	NaN	NaN
Q8G4T7	Protein translocase subunit SecE	secE	28.5014	27.9872	28.4878	20	20	20	20	20	20	2	2	21.3	8.4532	0	3.6349	1291100000	7	495350000	351440000	444300000	2	2	2	NaN	NaN	NaN	NaN	NaN	NaN	NaN	NaN	NaN	NaN	NaN	NaN	NaN	NaN	NaN	NaN	NaN	NaN	NaN
Q8G4T8	Aminotransferase	aspC	29.5508	29.6215	29.6598	20	20	20	23.7	20	20	16	16	61.3	42.8	0	323.31	8256300000	115	2711400000	2611600000	2933300000	15	15	15	1	1	8.7	42.8	0	76.969	1	0	0	0	13627000	0	0	0	0	0	1	0	0	+
Q8G4T9	Glutamate 5-kinase	proB	28.5878	28.8147	28.5018	20	20	20	20	20	20	10	10	35.3	39.187	0	66.888	2401800000	35	823420000	826470000	751890000	9	8	9	NaN	NaN	NaN	NaN	NaN	NaN	NaN	NaN	NaN	NaN	NaN	NaN	NaN	NaN	NaN	NaN	NaN	NaN	NaN
Q8G4U0	GTPase Obg	obg	27.9374	28.0184	27.9889	22.9854	24.4355	24.9481	23.4046	20	20	32	32	59.3	61.122	0	238.99	8675900000	131	2618400000	2497800000	3559700000	29	27	31	6	6	11.7	61.122	0	9.0081	6	9830900	16902000	17368000	3349400	0	0	3	4	6	1	0	0	+
Q8G4U1	50S ribomal protein L27	rpmA	30.4463	30.3464	30.7194	25.2169	28.4846	28.4251	24.755	26.1539	25.2224	8	8	72	8.8169	0	95.575	18979000000	185	5491800000	4726800000	8760400000	8	7	8	6	6	63.4	8.8169	0	323.31	16	88149000	208610000	166190000	25275000	62523000	25349000	6	3	3	1	2	1	+
Q8G4U4	Succinyl-diaminopimelate desuccinylase	da	27.2487	27.3038	27.4344	20	20	20	20	20	20	17	17	47.2	45.809	0	92.924	3491600000	69	966980000	909070000	1615600000	15	13	17	NaN	NaN	NaN	NaN	NaN	NaN	NaN	NaN	NaN	NaN	NaN	NaN	NaN	NaN	NaN	NaN	NaN	NaN	NaN
Q8G4U6	Uncharacterized protein	BL1278	27.1716	27.4773	27.1317	28.7492	29.9573	29.6552	23.7794	20	23.9717	6	6	15.8	50.641	0	26.885	1563500000	37	442520000	516550000	604460000	6	5	6	11	11	20.3	50.641	0	100.27	33	588110000	643710000	444590000	21334000	0	15719000	10	9	10	1	0	1	+
Q8G4U7	ATP-binding protein of ABC transporter system	BL1277	29.279	29.2933	29.5878	29.0814	30.0469	29.5608	20	23.2501	24.9668	9	9	45.1	36.954	0	140.43	6910500000	97	2039100000	2338200000	2533100000	9	9	9	9	9	45.1	36.954	0	323.31	49	1142700000	638150000	416880000	0	4186000	31960000	9	9	8	0	1	1	+
Q8G4U8	Nucleide triphphate pyrophphatase/Nudix hydrolase fusion protein	BL1276	26.2366	26.1957	26.3177	20	20	20	20	20	20	16	16	47.1	51.514	0	143.89	2210400000	59	647980000	529700000	1032700000	14	12	15	NaN	NaN	NaN	NaN	NaN	NaN	NaN	NaN	NaN	NaN	NaN	NaN	NaN	NaN	NaN	NaN	NaN	NaN	NaN
Q8G4U9	Homerine kinase	thrB	27.5347	27.3088	27.5868	20	20	20	20	20	20	8	8	28.1	38.559	0	91.923	1695900000	34	532980000	348490000	814430000	7	5	6	NaN	NaN	NaN	NaN	NaN	NaN	NaN	NaN	NaN	NaN	NaN	NaN	NaN	NaN	NaN	NaN	NaN	NaN	NaN
Q8G4V0	Homerine dehydrogenase	thrA	29.7759	30.1604	29.6838	22.5788	20	20	24.5884	23.5189	23.159	20	20	58	45.929	0	323.31	23458000000	147	6668000000	7313100000	9477000000	20	18	20	4	4	14.8	45.929	0	12.457	4	10803000	0	0	27646000	6875500	3961400	2	0	0	2	2	1	+
Q8G4V1	Diaminopimelate decarboxylase	lysA	26.8221	27.1348	27.036	20	20	20	20	20	20	30	30	67.5	56.706	0	286.8	3303200000	117	883350000	940170000	1479700000	26	22	30	NaN	NaN	NaN	NaN	NaN	NaN	NaN	NaN	NaN	NaN	NaN	NaN	NaN	NaN	NaN	NaN	NaN	NaN	NaN
Q8G4V2	Arginine--tRNA ligase	argS	30.4393	30.4388	30.5175	20	20	20	20	20	20	27	27	62.3	67.205	0	323.31	11067000000	109	3731500000	3519200000	3816400000	23	21	26	NaN	NaN	NaN	NaN	NaN	NaN	NaN	NaN	NaN	NaN	NaN	NaN	NaN	NaN	NaN	NaN	NaN	NaN	NaN
Q8G4V7	UDP-N-acetylglucamine 1-carboxyvinyltransferase	murA	29.4442	29.5909	29.7544	20	20	20	20	20	20	23	23	62.4	47.239	0	323.31	11879000000	98	5114900000	2336800000	4427100000	22	17	20	NaN	NaN	NaN	NaN	NaN	NaN	NaN	NaN	NaN	NaN	NaN	NaN	NaN	NaN	NaN	NaN	NaN	NaN	NaN
Q8G4V8	NADH oxidase	nox	29.8537	29.8809	29.8059	20	20	20	20	20	20	15	15	46.9	47.809	0	310.63	11525000000	84	4598500000	2910500000	4016500000	14	14	15	NaN	NaN	NaN	NaN	NaN	NaN	NaN	NaN	NaN	NaN	NaN	NaN	NaN	NaN	NaN	NaN	NaN	NaN	NaN
Q8G4V9	DHO	BL1265	27.0709	26.9828	27.1489	20	20	20	20	20	20	13	13	47.4	38.97	0	151.62	3437300000	86	1033900000	950990000	1452400000	13	13	13	NaN	NaN	NaN	NaN	NaN	NaN	NaN	NaN	NaN	NaN	NaN	NaN	NaN	NaN	NaN	NaN	NaN	NaN	NaN
Q8G4W1	3-isopropylmalate dehydratase small subunit	leuD	27.7009	27.8913	27.6014	20	20	20	20	20	20	16	16	63.9	26.047	0	220.06	5407100000	95	1854100000	1460700000	2092300000	15	13	16	NaN	NaN	NaN	NaN	NaN	NaN	NaN	NaN	NaN	NaN	NaN	NaN	NaN	NaN	NaN	NaN	NaN	NaN	NaN
Q8G4W2	3-isopropylmalate dehydratase large subunit	leuC	27.3077	27.3787	27.595	20	20	20	20	20	20	23	23	54.2	50.139	0	180.29	4193000000	103	1168800000	1260800000	1763400000	21	19	23	NaN	NaN	NaN	NaN	NaN	NaN	NaN	NaN	NaN	NaN	NaN	NaN	NaN	NaN	NaN	NaN	NaN	NaN	NaN
Q8G4W3	IclR-type transcriptional regulator	BL1261	29.2632	29.3644	28.8605	26.7672	25.7388	25.6665	20	20	20	11	11	52.7	27.44	0	138.07	6254900000	42	2443600000	1838400000	1972900000	11	10	11	7	7	24.4	27.44	0	173.53	9	156820000	27975000	29529000	0	0	0	7	3	5	0	0	0	+
Q8G4W4	Metalloph domain-containing protein	BL1260	25.0975	25.6135	24.8188	20	20	20	20	20	20	12	12	32.9	46.716	0	38.846	680900000	29	171810000	242410000	266680000	8	7	12	1	1	2.8	46.716	0	5.3225	2	0	0	0	0	0	0	1	0	1	0	0	0	+
Q8G4W5	Polyphphate kinase	ppk	30.2187	30.2554	30.1926	20	20	20	20	20	20	39	39	54.6	83.851	0	323.31	17155000000	210	5622700000	4600300000	6931800000	39	35	38	NaN	NaN	NaN	NaN	NaN	NaN	NaN	NaN	NaN	NaN	NaN	NaN	NaN	NaN	NaN	NaN	NaN	NaN	NaN
Q8G4W6	Probable MutT1 protein	mutT1	26.4601	26.3615	26.2078	20	20	20	20	20	20	9	9	24.8	44.349	0	58.197	971550000	27	318960000	303060000	349530000	8	7	9	NaN	NaN	NaN	NaN	NaN	NaN	NaN	NaN	NaN	NaN	NaN	NaN	NaN	NaN	NaN	NaN	NaN	NaN	NaN
Q8G4W8	Uncharacterized protein	BL1256	25.3012	25.372	25.0302	20	20	20	20	20	20	5	5	11.7	48.469	0	6.2694	184470000	10	66178000	51135000	67154000	4	3	4	NaN	NaN	NaN	NaN	NaN	NaN	NaN	NaN	NaN	NaN	NaN	NaN	NaN	NaN	NaN	NaN	NaN	NaN	NaN
Q8G4X0	UMP pyrophphorylase	upp	30.0725	30.2132	30.0753	24.8391	24.7817	24.9504	25.8181	24.8839	24.5973	19	19	89.9	22.66	0	323.31	31967000000	149	10316000000	8387300000	13263000000	18	19	18	9	9	53.8	22.66	0	116.84	14	22610000	13523000	9792000	76201000	29847000	15339000	5	5	4	6	3	2	+
Q8G4X1	Ribomal RNA large subunit methyltransferase H	rlmH	25.196	25.174	24.5141	20	20	20	20	20	20	10	10	54.1	17.973	0	19.754	363030000	34	130080000	109350000	123600000	10	9	10	NaN	NaN	NaN	NaN	NaN	NaN	NaN	NaN	NaN	NaN	NaN	NaN	NaN	NaN	NaN	NaN	NaN	NaN	NaN
Q8G4X2	Psible phphodiesterase	BL1252	28.8822	28.9065	28.8146	26.7167	27.0971	27.1445	20	20	20	16	16	52.3	40.029	0	323.31	9249100000	108	3144400000	2439600000	3665200000	16	15	16	12	12	33.6	40.029	0	127.47	25	181770000	93074000	55072000	0	0	0	11	8	7	0	0	0	+
Q8G4X3	Glutamyl-Q tRNA(Asp) synthetase	gluQ	22.476	22.2072	22.4005	20	20	20	20	20	20	4	4	9.5	42.168	0	5.1311	25922000	5	10160000	10485000	5277100	2	2	2	NaN	NaN	NaN	NaN	NaN	NaN	NaN	NaN	NaN	NaN	NaN	NaN	NaN	NaN	NaN	NaN	NaN	NaN	NaN
Q8G4X4	Chaperone protein ClpB	clpB	28.5782	28.6927	28.7154	26.7608	25.5397	26.2146	25.5567	20	20	44	44	56.9	96.313	0	296.12	7222500000	165	2220600000	1998100000	3003800000	41	34	40	17	17	25.3	95.47	0	93.953	20	110930000	31441000	62999000	25244000	0	0	11	7	11	3	0	0	+
Q8G4X5	Histidine ammonia-lyase	hutH	28.3382	27.9298	28.3505	20	20	20	20	20	20	21	21	46.2	53.92	0	132.83	8848700000	104	2775500000	2488200000	3585000000	18	19	19	NaN	NaN	NaN	NaN	NaN	NaN	NaN	NaN	NaN	NaN	NaN	NaN	NaN	NaN	NaN	NaN	NaN	NaN	NaN
Q8G4X7	Psible 2-hydroxyhepta-2,4-diene-1,7-dioate isomerase in the fumarylacetoacetate hydrolase family	BL1247	28.2733	28.2693	27.9505	20	20	20	20	20	20	8	8	26.4	31.871	0	32.611	3184800000	52	1003000000	983450000	1198300000	8	6	8	NaN	NaN	NaN	NaN	NaN	NaN	NaN	NaN	NaN	NaN	NaN	NaN	NaN	NaN	NaN	NaN	NaN	NaN	NaN
Q8G4X8	Uncharacterized protein	BL1246	24.0117	24.8818	24.9989	20	20	20	20	20	20	1	1	3.3	43.44	0.0016835	3.1555	123390000	6	8994900	15766000	98629000	1	1	1	NaN	NaN	NaN	NaN	NaN	NaN	NaN	NaN	NaN	NaN	NaN	NaN	NaN	NaN	NaN	NaN	NaN	NaN	NaN
Q8G4X9	Probable UDP-galactopyrane mutase	gif	27.6933	27.9704	27.7418	20	20	20	20	20	20	14	14	36.2	44.846	0	129.67	4597400000	57	1260200000	1536900000	1800400000	13	13	13	NaN	NaN	NaN	NaN	NaN	NaN	NaN	NaN	NaN	NaN	NaN	NaN	NaN	NaN	NaN	NaN	NaN	NaN	NaN
Q8G4Y9	Uncharacterized protein	BL1230	30.8986	31.2811	31.2324	29.2551	22.9366	20	23.6872	24.0815	24.4309	4	4	30.6	15.524	0	132.51	12048000000	45	2909900000	4623500000	4515000000	4	4	4	4	4	30.6	15.524	0	323.31	10	733550000	5478300	0	25994000	29188000	44960000	4	1	0	1	1	1	+
Q8G4Z3	Thioredoxin	trxA2	30.3552	29.8855	29.8053	20	20	20	24.245	20	23.8589	3	3	44.7	13.041	0	99.512	10456000000	36	3799200000	3199600000	3456800000	3	3	3	2	2	24.4	13.041	0	43.478	3	16189000	0	0	19883000	0	9384400	1	0	0	1	1	1	+
Q8G4Z4	Uncharacterized protein	BL1224	26.1621	26.5564	26.6588	20	20	20	20	20	20	7	7	46.7	23.045	0	46.219	803000000	26	211310000	220540000	371150000	6	5	7	NaN	NaN	NaN	NaN	NaN	NaN	NaN	NaN	NaN	NaN	NaN	NaN	NaN	NaN	NaN	NaN	NaN	NaN	NaN
Q8G4Z5	Psible alpha beta hydrolase	BL1223	27.3322	27.3606	27.5409	20	20	20	20	20	20	9	9	41.8	30.376	0	85.093	2509700000	50	661310000	640160000	1208200000	8	8	9	NaN	NaN	NaN	NaN	NaN	NaN	NaN	NaN	NaN	NaN	NaN	NaN	NaN	NaN	NaN	NaN	NaN	NaN	NaN
Q8G4Z6	NAD(+) diphphatase	BL1222	27.8359	27.906	27.9319	20	26.9407	20	20	20	20	20	20	47.4	45.266	0	93.205	3894600000	90	1225300000	1148500000	1520900000	18	13	20	2	2	5.3	45.266	0.0016474	3.0099	1	0	76842000	0	0	0	0	0	2	0	0	0	0	+
Q8G4Z7	Glycine cleavage system H protein	gcvH	29.0261	26.4943	29.0717	20	20	20	20	20	20	4	4	73.7	15.079	0	46.774	1682100000	12	627140000	176640000	878290000	3	2	4	NaN	NaN	NaN	NaN	NaN	NaN	NaN	NaN	NaN	NaN	NaN	NaN	NaN	NaN	NaN	NaN	NaN	NaN	NaN
Q8G4Z8	DUF2183 domain-containing protein	BL1220	27.245	27.3129	26.4797	25.0182	25.9991	25.7357	20	20	20	19	19	50	49.113	0	59.19	1450000000	55	447210000	554370000	448400000	18	18	18	7	7	15.5	49.113	0	12.947	12	38748000	44336000	26121000	0	0	0	5	6	5	0	0	0	+
Q8G4Z9	Protease II	ptrB	27.5258	27.208	27.5868	20	20	20	20	20	20	26	26	37.7	93.13	0	83.468	2492200000	97	1098700000	519240000	874300000	24	21	24	NaN	NaN	NaN	NaN	NaN	NaN	NaN	NaN	NaN	NaN	NaN	NaN	NaN	NaN	NaN	NaN	NaN	NaN	NaN
Q8G500	3-isopropylmalate dehydrogenase	leuB	28.69	28.8913	28.5915	20	20	20	23.084	20	20	22	22	67.9	37.246	0	307.33	6956300000	128	2253200000	1837000000	2866100000	19	17	22	1	1	7	37.246	0.0016155	2.6951	1	0	0	0	8891500	0	0	0	0	0	1	0	0	+
Q8G501	Probable lipoate protein ligase	snoP	24.4682	24.5442	24.0502	20	20	20	20	20	20	6	6	23.3	39.417	0	25.898	288580000	17	112030000	78957000	97595000	6	4	5	NaN	NaN	NaN	NaN	NaN	NaN	NaN	NaN	NaN	NaN	NaN	NaN	NaN	NaN	NaN	NaN	NaN	NaN	NaN
Q8G502	Probable transcriptional regulator with cyclic nucleotide-binding domain	BL1216	28.8734	28.3849	28.7007	20	20	20	20	20	20	12	12	67.8	26.886	0	111.29	4613700000	62	1831900000	983620000	1798200000	12	10	12	NaN	NaN	NaN	NaN	NaN	NaN	NaN	NaN	NaN	NaN	NaN	NaN	NaN	NaN	NaN	NaN	NaN	NaN	NaN
Q8G503	Penicillin-insensitive transglycylase	BL1215	26.8836	27.076	26.5374	29.3257	28.9899	29.2954	20	20	20	21	21	32.4	83.254	0	193.17	2743700000	88	1041400000	920300000	782030000	20	19	17	24	24	35.7	83.254	0	323.31	67	1002500000	329960000	304710000	0	0	0	24	17	18	0	0	0	+
Q8G504	Probable NADH-dependent flavin oxidoreductase YqjM	baiC	27.1719	27.4162	27.3398	27.6514	20.7954	20	20	20	20	16	16	58.2	39.643	0	169.05	3462500000	83	1108500000	891420000	1462500000	16	11	14	11	11	31.3	39.643	0	48.531	16	276660000	1085700	0	0	0	0	11	1	0	0	0	0	+
Q8G505	Dihydroorotate oxidase	BL1213	28.2973	28.3745	28.0985	24.4121	25.585	26.1749	20	20	20	18	18	53.8	37.274	0	215.18	5633900000	100	1715400000	1753600000	2164900000	17	15	17	7	7	28.1	37.274	0	26.657	9	50516000	28140000	30881000	0	0	0	6	4	4	0	0	0	+
Q8G506	Probable DeoR-type transcriptional regulator	BL1212	28.4206	28.7501	28.0005	21.6249	22.1608	22.4882	20	20	20	13	13	48.3	32.159	0	160.56	3467400000	48	1122200000	1258300000	1087000000	12	10	10	3	3	11.4	32.159	0.0047244	2.1924	3	3506400	3350600	2715300	0	0	0	1	1	3	0	0	0	+
Q8G507	UDP-gluce--hexe-1-phphate uridylyltransferase	galT1	29.7733	29.888	30.1827	22.4601	20	20	25.8906	20	22.9616	35	35	89.7	46.901	0	323.31	24344000000	256	8100700000	5206300000	11037000000	31	28	35	2	2	12	46.901	0	55.339	3	4841700	0	0	65063000	0	4560700	1	0	0	2	0	1	+
Q8G508	Galactokinase	galK	29.4723	29.7754	29.707	21.7281	20	20	24.1159	20	23.1664	14	14	38	44.245	0	318.65	18089000000	102	5466400000	5042500000	7579600000	14	14	13	1	1	4.1	44.245	0	8.3116	1	2605700	0	0	14502000	0	8994800	1	0	0	1	0	1	+
Q8G509	UPF0237 protein BL1209.1	BL1209.1	26.6795	25.7639	25.7869	20	20	20	20	20	20	2	2	27.8	10.14	0	20.349	425030000	7	204920000	56060000	164040000	2	1	2	NaN	NaN	NaN	NaN	NaN	NaN	NaN	NaN	NaN	NaN	NaN	NaN	NaN	NaN	NaN	NaN	NaN	NaN	NaN
Q8G510	UPF0210 protein BL1209	BL1209	29.5181	29.4283	29.6225	20	20	20	20	20	20	14	14	41.9	47.605	0	266.72	10697000000	65	3373000000	2351900000	4971900000	13	12	14	NaN	NaN	NaN	NaN	NaN	NaN	NaN	NaN	NaN	NaN	NaN	NaN	NaN	NaN	NaN	NaN	NaN	NaN	NaN
Q8G511	Putative tRNA (cytidine(34)-2-O)-methyltransferase	yibK	26.4412	26.5701	26.6193	20	20	20	20	20	20	3	3	23.7	18.768	0	11.604	619880000	15	214680000	123640000	281570000	3	2	3	NaN	NaN	NaN	NaN	NaN	NaN	NaN	NaN	NaN	NaN	NaN	NaN	NaN	NaN	NaN	NaN	NaN	NaN	NaN
Q8G512	Adenine DNA glycylase	mutY	23.6282	23.6093	23.0172	20	20	20	20	20	20	4	4	8.2	36.182	0	3.8818	88196000	10	32672000	30474000	25050000	4	3	3	NaN	NaN	NaN	NaN	NaN	NaN	NaN	NaN	NaN	NaN	NaN	NaN	NaN	NaN	NaN	NaN	NaN	NaN	NaN
Q8G514	DNA-directed RNA polymerase subunit beta	rpoB	30.4287	30.5549	30.5998	23.7268	28.1335	26.5107	27.4233	24.3024	25.9685	87	87	71.9	131.71	0	323.31	92600000000	625	25351000000	26467000000	40781000000	85	78	83	11	11	16.2	131.71	0	91.803	11	24426000	203540000	34911000	140490000	16806000	45160000	6	5	4	7	3	5	+
Q8G515	DNA-directed RNA polymerase subunit beta	rpoC	31.4307	31.5702	31.4621	27.3534	27.9583	26.7532	27.4698	24.7923	25.1947	130	130	80	149.26	0	323.31	137990000000	862	43285000000	40599000000	54111000000	121	119	127	25	25	25	149.26	0	260.02	33	214180000	139290000	64599000	192240000	24451000	25209000	17	11	11	13	4	4	+
Q8G517	Probable phphoprotein phphatase	ppp	23.6926	23.6264	23.6628	20	20	20	20	20	20	4	4	23.2	32.732	0	4.2528	114880000	8	37540000	29139000	48199000	3	3	4	NaN	NaN	NaN	NaN	NaN	NaN	NaN	NaN	NaN	NaN	NaN	NaN	NaN	NaN	NaN	NaN	NaN	NaN	NaN
Q8G518	TGc domain-containing protein	BL1201	21.8052	22.7479	21.7919	20	20	20	20	20	20	3	3	4.2	89.826	0.003314	2.5772	25280000	5	6197700	9792600	9290300	3	2	2	NaN	NaN	NaN	NaN	NaN	NaN	NaN	NaN	NaN	NaN	NaN	NaN	NaN	NaN	NaN	NaN	NaN	NaN	NaN
Q8G519	DUF58 domain-containing protein	BL1200	23.3063	22.9864	23.0126	20	20	20	20	20	20	2	2	3.9	44.952	0.0097324	2.1256	31662000	4	16983000	10305000	4373600	2	1	2	NaN	NaN	NaN	NaN	NaN	NaN	NaN	NaN	NaN	NaN	NaN	NaN	NaN	NaN	NaN	NaN	NaN	NaN	NaN
Q8G520	Methanol dehydrogenase regulatory protein homolog	moxR	27.7682	27.9925	27.7339	20	20	20	20	20	20	12	12	44.2	48.847	0	127.99	1980600000	36	567070000	473930000	939560000	10	10	12	NaN	NaN	NaN	NaN	NaN	NaN	NaN	NaN	NaN	NaN	NaN	NaN	NaN	NaN	NaN	NaN	NaN	NaN	NaN
Q8G522	Non-specific serine/threonine protein kinase	BL1198	23.623	23.3761	23.9414	21.0661	20.7639	20	20	20	20	3	3	7.4	51.539	0	6.2074	69685000	6	21270000	10010000	38404000	3	1	2	1	1	3.2	51.539	0	5.6478	1	2881200	1062200	0	0	0	0	1	1	0	0	0	0	+
Q8G523	DNA helicase	BL1197	25.1484	25.2831	24.9725	20	20	20	20	20	20	30	30	26	153.52	0	100.23	1093300000	78	347800000	330500000	414970000	23	21	26	NaN	NaN	NaN	NaN	NaN	NaN	NaN	NaN	NaN	NaN	NaN	NaN	NaN	NaN	NaN	NaN	NaN	NaN	NaN
Q8G524	DNA helicase	BL1196	25.8787	26.0881	25.8873	20	20	20	20	20	20	21	21	18.9	146.17	0	87.352	928500000	57	317320000	264990000	346190000	18	16	17	NaN	NaN	NaN	NaN	NaN	NaN	NaN	NaN	NaN	NaN	NaN	NaN	NaN	NaN	NaN	NaN	NaN	NaN	NaN
Q8G525	Psible transport protein	BL1195	25.4851	25.4084	25.3649	23.4471	26.1586	25.0318	25.5205	20	20	4	4	13.9	46.53	0	7.4509	507790000	18	139960000	152170000	215660000	4	4	4	3	3	11.6	46.53	0	28.051	4	57158000	56934000	17314000	11718000	0	0	3	2	2	1	0	0	+
Q8G526	4-hydroxy-tetrahydrodipicolinate reductase	dapB	27.9954	28.0821	28.0655	20	20	20	20	20	20	12	12	60.2	26.244	0	224.62	3210500000	53	1006200000	619550000	1584800000	9	8	12	NaN	NaN	NaN	NaN	NaN	NaN	NaN	NaN	NaN	NaN	NaN	NaN	NaN	NaN	NaN	NaN	NaN	NaN	NaN
Q8G527	4-hydroxy-tetrahydrodipicolinate synthase	dapA	28.0668	28.3049	28.0264	20	20	20	20	20	20	12	12	52.2	31.85	0	219.14	5039600000	84	1422600000	1724400000	1892600000	10	11	12	NaN	NaN	NaN	NaN	NaN	NaN	NaN	NaN	NaN	NaN	NaN	NaN	NaN	NaN	NaN	NaN	NaN	NaN	NaN
Q8G528	Ribonuclease J	rnj	28.7015	28.7954	29.0536	25.9323	24.7865	25.8841	20	23.7419	20	26	26	56.4	70.154	0	323.31	11861000000	106	3086700000	2714300000	6059700000	25	18	25	8	8	14.6	70.154	0	49.893	11	75815000	21526000	33883000	0	4043000	0	8	5	6	0	1	0	+
Q8G529	Alanine aminopeptidase	pN	30.0477	30.1643	30.1581	20	22.3196	20	24.0682	20	20	48	48	59.4	97.236	0	323.31	42260000000	333	12583000000	11207000000	18470000000	45	46	47	3	3	5.6	97.236	0	20.024	3	20089000	2376500	0	18840000	0	0	1	1	0	2	0	0	+
Q8G533	Phphoglucamine mutase	glmM	29.5685	29.7697	29.5351	20	20	20	20	20	20	24	24	68.5	48.66	0	323.31	16059000000	153	5797800000	3795600000	6465300000	24	21	24	NaN	NaN	NaN	NaN	NaN	NaN	NaN	NaN	NaN	NaN	NaN	NaN	NaN	NaN	NaN	NaN	NaN	NaN	NaN
Q8G534	Peptide deformylase 1	def1	28.8615	29.2341	28.8585	22.777	22.1183	22.5595	22.8765	20	20	9	9	57.1	24.443	0	90.508	3830900000	38	985640000	1381900000	1463400000	8	6	9	2	2	12.4	24.443	0	5.1035	5	14732000	2983700	3341800	2603800	0	0	2	1	1	1	0	0	+
Q8G535	Uncharacterized protein	BL1185	23.2604	23.5947	23.5109	20	20	20	20	20	20	6	6	16.4	53.62	0	13.002	128700000	11	27236000	37840000	63621000	3	4	6	NaN	NaN	NaN	NaN	NaN	NaN	NaN	NaN	NaN	NaN	NaN	NaN	NaN	NaN	NaN	NaN	NaN	NaN	NaN
Q8G536	Peptide chain release factor 2	prfB	29.5456	29.8214	29.7248	20	21.725	20	24.6671	20	23.245	22	22	67.9	41.631	0	323.31	17270000000	152	4706500000	5521900000	7041700000	22	22	22	2	2	8	41.631	0	44.507	2	0	656940	0	26903000	0	7429200	0	1	0	2	0	1	+
Q8G537	Cell division ATP-binding protein FtsE	ftsE	26.3804	26.3344	26.2276	25.9205	25.6173	25.7196	25.8472	26.5191	26.6317	12	12	38	41.779	0	38.581	1168900000	52	415220000	313110000	440540000	11	10	11	6	6	18.5	41.779	0	38.452	12	89710000	28726000	53622000	38941000	50900000	54306000	6	5	5	1	1	1	+
Q8G538	Cell division protein FtsX	ftsX	27.9705	28.1851	27.8834	27.5623	26.994	27.0056	24.1302	20	20	8	8	28.3	33.838	0	43.223	1668100000	20	465520000	592140000	610430000	6	6	6	9	9	32.9	33.838	0	323.31	21	197370000	94123000	89704000	4753800	0	0	8	7	6	1	0	0	+
Q8G539	Peptidase C51 domain-containing protein	BL1181	24.2888	24.4663	24.4806	25.2017	25.2066	25.2084	28.0032	28.8064	28.6454	8	8	24.5	47.733	0	75.948	347270000	26	96190000	103870000	147210000	8	8	8	8	8	28.7	47.733	0	323.31	21	33971000	23248000	25974000	147270000	334170000	305610000	3	4	5	3	7	7	+
Q8G540	SsrA-binding protein	smpB	27.658	27.5166	27.6768	26.5809	28.175	27.6467	20	20	20	10	10	45.6	18.277	0	36.236	1976500000	34	685430000	243900000	1047200000	10	8	10	8	8	45.6	18.277	0	99.346	19	81338000	216060000	93207000	0	0	0	6	7	6	0	0	0	+
Q8G541	Probable solute binding protein of ABC transporter system	BL1179	25.9895	26.1255	25.7015	29.8968	28.3722	28.3267	20	20	24.6431	15	15	51.4	36.628	0	134.23	1776300000	58	620150000	573760000	582400000	15	15	15	18	18	59.6	36.628	0	323.31	51	636710000	376370000	292320000	0	0	1966200	15	18	17	0	0	1	+
Q8G543	Permease protein of ABC transporter system	BL1177	25.9444	26.1484	25.9149	27.1545	26.3082	27.0156	20	20	20	7	7	20.5	36.069	0	54.909	509750000	19	136750000	160200000	212790000	5	6	6	4	4	11.9	36.069	0	53.782	11	189490000	59038000	76379000	0	0	0	4	3	3	0	0	0	+
Q8G544	ATP binding protein of ABC transporter	BL1176	26.4497	26.6333	26.6305	27.8666	27.3158	27.0352	20	20	20	9	9	49.3	30.014	0	27.538	1243200000	35	346360000	282720000	614150000	7	5	8	5	5	19.9	30.014	0	75.473	19	260520000	131480000	84254000	0	0	0	5	4	3	0	0	0	+
Q8G545	Glutamine--fructe-6-phphate aminotransferase [isomerizing]	glmS	28.2362	28.3278	28.1516	20	20	20	20	20	20	41	41	78.3	68.715	0	323.31	13825000000	219	4689200000	4074100000	5061600000	41	34	40	NaN	NaN	NaN	NaN	NaN	NaN	NaN	NaN	NaN	NaN	NaN	NaN	NaN	NaN	NaN	NaN	NaN	NaN	NaN
Q8G547	HipA	BL1173	24.9977	25.2119	25.0774	20	20	20	20	20	20	2	2	13.7	25.305	0	4.5306	134430000	3	43318000	43697000	47415000	2	2	1	NaN	NaN	NaN	NaN	NaN	NaN	NaN	NaN	NaN	NaN	NaN	NaN	NaN	NaN	NaN	NaN	NaN	NaN	NaN
Q8G548	Couple	BL1172	24.703	25.4209	23.966	20	20	20	20	20	20	3	3	25.1	25.639	0	13.341	123560000	8	17613000	64731000	41212000	2	2	2	NaN	NaN	NaN	NaN	NaN	NaN	NaN	NaN	NaN	NaN	NaN	NaN	NaN	NaN	NaN	NaN	NaN	NaN	NaN
Q8G549	Probable LacI-type transcriptional regulator	BL1171	25.6787	25.8489	25.6581	20	20	20	20	20	20	11	11	35.4	36.517	0	44.816	933590000	48	283230000	245310000	405050000	11	9	11	NaN	NaN	NaN	NaN	NaN	NaN	NaN	NaN	NaN	NaN	NaN	NaN	NaN	NaN	NaN	NaN	NaN	NaN	NaN
Q8G550;Q8G7K3	Probable permease of ABC transporter system for sugars	BL1170	26.6919	26.2747	26.8083	25.2391	25.6913	25.4571	20	20	20	2	2	7.1	34.149	0	27.583	375190000	11	120970000	84261000	169960000	2	2	2	2	2	7.1	34.149	0	18.591	6	44973000	32033000	25533000	0	0	0	2	2	2	0	0	0	+
Q8G551;Q8G7K4	Probable permease of ABC transporter system for sugars	BL1169	27.9103	28.099	27.682	27.9372	29.1774	28.6405	27.1384	26.9131	27.6537	9	8	27.4	36.542	0	49.96	2491600000	31	837830000	807580000	846200000	7	7	6	8	8	12.2	36.542	0	44.151	18	537850000	332200000	270160000	68043000	52546000	66437000	8	6	7	2	3	3	+
Q8G552	Beta-galactidase	bga	29.3708	29.4816	29.6708	20	20	20	20	20	20	28	28	48	77.414	0	247.16	8484200000	112	2468400000	1744000000	4271700000	21	17	28	NaN	NaN	NaN	NaN	NaN	NaN	NaN	NaN	NaN	NaN	NaN	NaN	NaN	NaN	NaN	NaN	NaN	NaN	NaN
Q8G553	LacI-type transcriptional regulator	BL1167	27.1279	27.6058	27.0474	20	20	20	20	20	20	4	4	12.8	37.122	0	26.574	706510000	17	202460000	252220000	251830000	4	3	4	NaN	NaN	NaN	NaN	NaN	NaN	NaN	NaN	NaN	NaN	NaN	NaN	NaN	NaN	NaN	NaN	NaN	NaN	NaN
Q8G554;Q8G6U4;Q8G3Y9	Alpha-L-arabinofuranidase	abfA2	22.6783	22.5721	23.7085	20	20	20	20	20	20	2	2	4.6	61.518	0	3.7716	44880000	4	7813400	4820400	32246000	1	1	2	NaN	NaN	NaN	NaN	NaN	NaN	NaN	NaN	NaN	NaN	NaN	NaN	NaN	NaN	NaN	NaN	NaN	NaN	NaN
Q8G555	Probable solute binding protein of ABC transporter system for sugars	BL1165	26.7868	26.7646	26.5571	26.0933	26.9104	26.4889	20	20	20	17	17	38.7	48.728	0	45.74	2407100000	97	796960000	651510000	958610000	16	17	16	10	10	23.8	48.728	0	24.838	15	134420000	64365000	40152000	0	0	0	10	7	7	0	0	0	+
Q8G556	Probable solute binding protein of ABC transporter system for sugars	BL1164	29.8003	29.9438	29.572	29.7227	29.0827	28.889	23.1046	20	20	29	28	79.9	48.109	0	323.31	19302000000	188	5554400000	6589600000	7158400000	29	27	28	22	21	40	48.109	0	323.31	56	1038300000	357730000	274430000	12219000	0	0	20	16	15	2	0	0	+
Q8G557	Probable solute binding protein of ABC transporter system for sugars	BL1163	24.5374	24.785	24.37	25.8702	24.5455	24.3812	23.1349	20	20	9	9	25.1	50.543	0	45.307	257710000	29	65044000	87966000	104700000	7	6	8	5	5	15.5	50.543	0	36.412	12	68988000	13615000	17508000	5914300	0	0	5	3	4	1	0	0	+
Q8G558	Type III pantothenate kinase	coaX	26.4462	26.3619	26.2648	20	20	20	20	20	20	6	6	37.9	27.667	0	98.175	1206800000	27	412350000	243160000	551320000	6	5	6	NaN	NaN	NaN	NaN	NaN	NaN	NaN	NaN	NaN	NaN	NaN	NaN	NaN	NaN	NaN	NaN	NaN	NaN	NaN
Q8G559	Solute binding protein of ABC transporter systemy for peptides	BL1161	26.9141	27.179	26.9122	27.9074	29.2015	29.0821	20	20	25.7276	18	18	41.2	58.441	0	91.454	2271200000	53	641620000	833370000	796200000	15	14	17	19	19	46.8	58.441	0	323.31	43	642210000	316660000	219090000	0	0	19517000	17	15	14	0	0	1	+
Q8G560	Similar to ABC transporter permease protein for peptides	BL1160	23.5728	23.747	23.286	20	20	20	20	20	20	2	2	6.2	33.974	0.0032949	2.4849	65577000	5	20505000	22958000	22114000	2	2	2	NaN	NaN	NaN	NaN	NaN	NaN	NaN	NaN	NaN	NaN	NaN	NaN	NaN	NaN	NaN	NaN	NaN	NaN	NaN
Q8G561	Probable ABC transporter permease protein for peptides	BL1159	23.2532	23.966	23.5735	20	20	20	20	20	20	2	2	6.7	31.472	0	3.9961	56230000	4	15199000	15687000	25344000	2	1	2	NaN	NaN	NaN	NaN	NaN	NaN	NaN	NaN	NaN	NaN	NaN	NaN	NaN	NaN	NaN	NaN	NaN	NaN	NaN
Q8G562	Probable ATP-binding protein of ABC transporter system for peptides	oppD	24.3642	24.8356	24.244	25.4902	23.7372	23.7461	20	20	20	4	4	23.2	27.704	0	43.666	286320000	15	63476000	121410000	101430000	3	4	4	5	5	34.2	27.704	0	82.944	10	61855000	8352300	6915200	0	0	0	4	2	2	0	0	0	+
Q8G563	Probable ATP binding protein of ABC transporter for peptides	oppF	22.741	23.2558	23.5525	24.3978	24.4091	24.2232	20	25.1731	20	5	5	23	27.878	0	14.819	88821000	12	14225000	19149000	55448000	2	3	5	5	5	23	27.878	0	102.76	4	22919000	10706000	15350000	0	22879000	0	3	4	4	0	1	0	+
Q8G564	Cystathionine beta-synthase	cbsSV	31.4457	31.5969	31.6874	20	20	20	25.3762	27.0367	25.5443	22	22	67.2	44.214	0	323.31	86238000000	341	24316000000	24189000000	37733000000	22	22	21	4	4	27.2	44.214	0	55.431	6	0	0	0	28144000	95291000	34187000	0	0	0	2	3	3	+
Q8G566	YkuD domain-containing protein	BL1154	27.1348	27.3105	27.248	29.4606	27.9634	28.1344	24.5487	20	20	15	15	32.7	58.955	0	133.92	1719100000	48	340280000	607070000	771720000	13	13	14	14	14	28.5	58.955	0	323.31	37	574860000	237120000	236430000	3741000	0	0	14	11	12	1	0	0	+
Q8G567	DNA helicase	recQ	25.2184	25.1723	24.7445	20	20	20	20	20	20	7	7	12.9	71.217	0	9.8883	284820000	15	96063000	72534000	116220000	5	4	5	NaN	NaN	NaN	NaN	NaN	NaN	NaN	NaN	NaN	NaN	NaN	NaN	NaN	NaN	NaN	NaN	NaN	NaN	NaN
Q8G568	S-ribylhomocysteine lyase	luxS	29.007	29.0571	29.1025	20	20	20	24.7857	20	20	9	9	55.5	18.451	0	232.44	7120100000	52	2101500000	2036200000	2982300000	9	9	9	2	2	19.5	18.451	0	4.3836	1	0	0	0	28922000	0	0	0	0	0	2	0	0	+
Q8G569	Uncharacterized protein	BL1151	25.631	25.7404	25.605	20	20	20	20	20	20	3	3	20	20.467	0	5.5102	278160000	9	73211000	80991000	123960000	3	3	3	NaN	NaN	NaN	NaN	NaN	NaN	NaN	NaN	NaN	NaN	NaN	NaN	NaN	NaN	NaN	NaN	NaN	NaN	NaN
Q8G571	Alanine racemase	alr	27.1012	27.1204	26.7546	20	20	20	20	20	20	16	16	42.5	48.294	0	49.176	2357100000	63	838280000	789850000	728960000	14	14	14	NaN	NaN	NaN	NaN	NaN	NaN	NaN	NaN	NaN	NaN	NaN	NaN	NaN	NaN	NaN	NaN	NaN	NaN	NaN
Q8G573	DNA primase	dnaG	26.915	27.1622	26.641	20	20	20	20	20	20	18	18	26.4	77.166	0	76.978	1688200000	62	673240000	584370000	430590000	17	15	16	NaN	NaN	NaN	NaN	NaN	NaN	NaN	NaN	NaN	NaN	NaN	NaN	NaN	NaN	NaN	NaN	NaN	NaN	NaN
Q8G574	Pyridoxal 5-phphate synthase subunit PdxS	pdxS	29.9492	30.032	30.2234	23.8908	20	20	24.9002	20	20	22	22	71.1	31.105	0	323.31	32116000000	166	8815100000	9354500000	13947000000	21	18	22	2	2	10.3	31.105	0	5.9015	2	20955000	0	0	30897000	0	0	2	0	0	2	0	0	+
Q8G575	Pyridoxal 5-phphate synthase subunit PdxT	pdxT	30.7864	30.7078	30.9286	20	20	20	20	20	20	12	12	81.6	20.37	0	249.5	15794000000	64	7181300000	3680400000	4932700000	12	12	11	NaN	NaN	NaN	NaN	NaN	NaN	NaN	NaN	NaN	NaN	NaN	NaN	NaN	NaN	NaN	NaN	NaN	NaN	NaN
Q8G576	Probable multiple substrate aminotransferase (MsaT) containing domain of GntR family	BL1144	25.725	25.7201	25.5013	20	20	20	20	20	20	18	18	43.9	61.405	0	55.113	938030000	51	273780000	275360000	388890000	15	15	18	NaN	NaN	NaN	NaN	NaN	NaN	NaN	NaN	NaN	NaN	NaN	NaN	NaN	NaN	NaN	NaN	NaN	NaN	NaN
Q8G579	Similar to alpha-L-arabinofuranidase A	BL1138	26.6248	26.7255	26.5718	20	20	20	20	20	20	17	17	31.3	84.402	0	82.232	1323000000	48	467030000	301460000	554500000	15	13	16	NaN	NaN	NaN	NaN	NaN	NaN	NaN	NaN	NaN	NaN	NaN	NaN	NaN	NaN	NaN	NaN	NaN	NaN	NaN
Q8G581	HATPase	BL1136	23.8465	24.0217	23.5588	20	20	20	20	20	20	5	5	22.1	38.082	0	15.399	151770000	9	47480000	50492000	53803000	4	4	5	NaN	NaN	NaN	NaN	NaN	NaN	NaN	NaN	NaN	NaN	NaN	NaN	NaN	NaN	NaN	NaN	NaN	NaN	NaN
Q8G582	ATP binding protein of ABC transporter	BL1135	27.2028	27.6158	27.0394	27.1624	27.4398	27.3689	20	20	20	11	11	47.8	27.795	0	123.21	2297000000	53	751500000	837320000	708190000	9	7	9	8	8	44.6	27.795	0	230.28	15	274890000	116750000	90201000	0	0	0	8	4	4	0	0	0	+
Q8G583	Uncharacterized protein	BL1134	28.7477	28.8319	28.6672	29.0023	28.5311	29.1971	25.006	26.4181	26.7343	7	7	23.2	40.735	0	52.104	3219500000	53	967830000	1088100000	1163500000	7	7	7	7	7	23.2	40.735	0	308.36	21	666150000	230170000	277530000	9204100	57940000	135910000	7	4	4	1	3	4	+
Q8G584	Protein with weak similarity to components of ABC transporter	BL1133	26.9851	27.0763	26.8275	27.0887	25.4506	27.1083	23.7352	23.9122	20	12	12	18.1	55.263	0	52.278	2041800000	46	724090000	639700000	678060000	12	12	11	8	8	11.7	55.263	0	18.616	13	138170000	60689000	70761000	3538000	5634700	0	7	6	7	1	1	0	+
Q8G585	1-deoxy-D-xylule-5-phphate synthase	dxs	25.8059	25.7456	25.8209	20	20	20	20	20	20	14	14	25.1	81.854	0	64.954	1409200000	63	338490000	384260000	686450000	11	12	14	NaN	NaN	NaN	NaN	NaN	NaN	NaN	NaN	NaN	NaN	NaN	NaN	NaN	NaN	NaN	NaN	NaN	NaN	NaN
Q8G586	NADPH:quinone oxidoreductases or alcohol dehydrogenase	badC	26.8342	26.974	26.9587	20	20	20	20	20	20	7	7	28.5	34.166	0	37.85	1200300000	31	370710000	396020000	433610000	6	7	6	NaN	NaN	NaN	NaN	NaN	NaN	NaN	NaN	NaN	NaN	NaN	NaN	NaN	NaN	NaN	NaN	NaN	NaN	NaN
Q8G587	N5-carboxyaminoimidazole ribonucleotide mutase	purE	28.3748	28.0555	28.2707	20	20	20	20	20	20	5	5	23.8	17.661	0	50.339	1655900000	21	585060000	348820000	722070000	5	5	5	NaN	NaN	NaN	NaN	NaN	NaN	NaN	NaN	NaN	NaN	NaN	NaN	NaN	NaN	NaN	NaN	NaN	NaN	NaN
Q8G588	N5-carboxyaminoimidazole ribonucleotide synthase	purK	26.9324	26.9059	26.8809	20	20	20	20	20	20	17	17	46.7	42.777	0	110.53	2883300000	91	812740000	840160000	1230400000	14	14	16	NaN	NaN	NaN	NaN	NaN	NaN	NaN	NaN	NaN	NaN	NaN	NaN	NaN	NaN	NaN	NaN	NaN	NaN	NaN
Q8G589	Probable metal uptake regulator similar to ferric uptake regulator protein	fur	26.3209	26.6881	26.5069	20	20	20	20	20	20	8	8	56.8	16.261	0	43.453	1016600000	27	323150000	309690000	383800000	6	6	7	NaN	NaN	NaN	NaN	NaN	NaN	NaN	NaN	NaN	NaN	NaN	NaN	NaN	NaN	NaN	NaN	NaN	NaN	NaN
Q8G591	Probable solute binding protein of ABC transporter system	BL1126	23.2919	23.5395	23.462	27.0809	27.5268	27.5346	20	20	20	5	5	21.5	32.456	0	17.706	80639000	9	27498000	20370000	32771000	3	2	4	9	9	41.4	32.456	0	223.22	18	321940000	87278000	67977000	0	0	0	9	5	5	0	0	0	+
Q8G593	Aldehyde dehydrogenase	aldH	26.1466	26.1062	25.8229	24.2644	24.4035	24.3452	20	20	20	13	13	27.7	58.53	0	48.727	928940000	42	314180000	293040000	321710000	13	11	11	5	5	9.9	58.53	0	6.2573	6	21941000	15279000	10494000	0	0	0	4	4	4	0	0	0	+
Q8G594	Phphoribylamine--glycine ligase	purD	29.0299	29.1594	29.4348	20	20	20	20	20	20	18	18	50.7	45.256	0	271.02	17135000000	126	4634300000	4355700000	8145000000	18	16	18	NaN	NaN	NaN	NaN	NaN	NaN	NaN	NaN	NaN	NaN	NaN	NaN	NaN	NaN	NaN	NaN	NaN	NaN	NaN
Q8G595	Phphoribylformylglycinamidine cyclo-ligase	purM	29.2438	29.3133	29.433	20	20	20	26.432	20	20	12	12	41.7	36.002	0	323.31	10787000000	53	3427400000	2414500000	4945500000	11	9	12	2	2	14.2	36.002	0	125.95	2	0	0	0	90534000	0	0	0	0	1	1	0	0	+
Q8G596	Probable ATP binding protein of ABC transporter for amino-acids	BL1120	25.2887	25.2785	24.7582	26.7585	26.2995	26.6162	20	20	20	6	6	16.1	29.011	0	10.733	383320000	17	117990000	133920000	131410000	5	6	6	6	6	16.1	29.011	0	66.997	12	157060000	49569000	47356000	0	0	0	6	5	5	0	0	0	+
Q8G597	Probable permease protein for ABC transporter system for amino-acids	BL1119	28.2197	28.0819	28.1338	26.4375	26.532	27.4951	26.3641	26.3001	20	8	8	23.1	34.938	0	38.696	1538000000	31	586120000	403770000	548120000	7	8	8	6	6	16.9	34.938	0	22.578	13	224650000	75991000	84669000	38993000	23716000	0	6	5	5	1	1	0	+
Q8G5A0	Psible chlorohydrolase-like protein	BL1116	23.7454	23.917	23.9597	20	20	20	20	20	20	2	2	5.9	50.487	0	6.2487	79404000	5	23520000	20280000	35604000	2	1	2	NaN	NaN	NaN	NaN	NaN	NaN	NaN	NaN	NaN	NaN	NaN	NaN	NaN	NaN	NaN	NaN	NaN	NaN	NaN
Q8G5A1	Adenylhomocysteinase	ahcY	27.5213	27.6606	27.4687	20	20	20	20	20	20	10	10	27.2	53.975	0	47.416	965050000	26	374680000	243900000	346470000	9	5	7	NaN	NaN	NaN	NaN	NaN	NaN	NaN	NaN	NaN	NaN	NaN	NaN	NaN	NaN	NaN	NaN	NaN	NaN	NaN
Q8G5A3	Aldo	BL1113	23.2328	22.8999	20	20	20	20	20	20	20	2	2	7.4	36.361	0	4.1808	17363000	3	9857600	7505500	0	1	2	0	NaN	NaN	NaN	NaN	NaN	NaN	NaN	NaN	NaN	NaN	NaN	NaN	NaN	NaN	NaN	NaN	NaN	NaN	NaN
Q8G5A6	Uncharacterized protein	BL1110	24.9674	20	24.7441	24.233	24.8753	24.4513	20	20	20	6	6	14.3	50.349	0	7.9287	110560000	8	19155000	0	91405000	3	2	5	5	5	14.7	50.349	0	19.532	5	35575000	14391000	10926000	0	0	0	5	3	3	0	0	0	+
Q8G5A7	Psible carboxylesterase or lipase	BL1109	25.3733	25.7952	25.2877	20	20	20	20	20	20	5	5	15	54.774	0	32.001	265120000	13	59026000	95755000	110330000	3	3	4	NaN	NaN	NaN	NaN	NaN	NaN	NaN	NaN	NaN	NaN	NaN	NaN	NaN	NaN	NaN	NaN	NaN	NaN	NaN
Q8G5A8	PurL	purL	30.3427	30.3483	30.277	20	20	20	24.9936	23.6299	23.5965	64	64	67.1	134.41	0	323.31	48397000000	398	16468000000	15931000000	15998000000	63	60	61	4	4	5.8	134.41	0	47.954	4	0	0	0	40132000	9868700	2317600	0	0	1	3	2	1	+
Q8G5A9	Phphoribylaminoimidazole-succinocarboxamide synthase	purC	31.2167	31.1241	31.1845	20	20	20	22.8055	20	22.9924	25	25	85.2	28.22	0	323.31	26965000000	150	9609100000	5171800000	12184000000	22	21	24	1	1	4.8	28.22	0.0047619	2.3484	1	0	0	0	7330600	0	5147200	0	0	0	1	0	1	+
Q8G5B0	Formate-dependent phphoribylglycinamide formyltransferase	purT	29.0397	29.2877	28.8327	20	20	20	20	20	20	15	15	46.9	41.699	0	147.15	4977100000	77	1553400000	1680000000	1743700000	13	14	12	NaN	NaN	NaN	NaN	NaN	NaN	NaN	NaN	NaN	NaN	NaN	NaN	NaN	NaN	NaN	NaN	NaN	NaN	NaN
Q8G5B1	Psible glycyltransferase	BL1104	25.4117	25.3562	25.1941	27.2731	25.9531	25.985	20	20	20	9	9	25.6	42.751	0	17.629	513980000	30	168780000	147060000	198150000	8	7	9	8	8	23.1	42.751	0	44.92	16	147330000	55219000	43672000	0	0	0	8	7	6	0	0	0	+
Q8G5B2	Psible low specificity-threonine aldolase	BL1103	27.6976	27.3921	27.7703	20	20	20	20	20	20	11	11	54	37.317	0	273.78	2510300000	47	799060000	617060000	1094200000	10	10	11	NaN	NaN	NaN	NaN	NaN	NaN	NaN	NaN	NaN	NaN	NaN	NaN	NaN	NaN	NaN	NaN	NaN	NaN	NaN
Q8G5B3	Probable Na+ dependent transporter psibly for ileal bile acids	BL1102	25.4201	26.1392	25.7541	23.5614	25.0181	25.5781	20	20	24.3692	2	2	8.2	37.988	0.00084818	3.3301	283030000	5	99808000	59220000	124000000	2	2	2	2	2	4.5	37.988	0	10.758	3	34322000	19296000	21232000	0	0	10162000	2	1	1	0	0	1	+
Q8G5B8	Uncharacterized protein	BL1096	26.5869	26.4442	26.0288	20	20	20	20	20	20	8	8	39.1	26.073	0	27.064	798170000	14	296550000	241920000	259700000	7	4	7	NaN	NaN	NaN	NaN	NaN	NaN	NaN	NaN	NaN	NaN	NaN	NaN	NaN	NaN	NaN	NaN	NaN	NaN	NaN
Q8G5B9	Psible atypical LysR-type transcriptional regulator	BL1095	22.8204	23.3272	22.988	20	20	20	20	20	20	5	5	21.1	26.483	0	6.1803	48689000	7	7042700	20280000	21367000	1	4	2	NaN	NaN	NaN	NaN	NaN	NaN	NaN	NaN	NaN	NaN	NaN	NaN	NaN	NaN	NaN	NaN	NaN	NaN	NaN
Q8G5C4	Psible alcohol dehydrogenase	BL1090	28.2392	28.3876	28.3684	20	20	20	20	20	20	13	13	38	36.875	0	177.99	4967300000	65	1623300000	1530500000	1813500000	11	12	11	NaN	NaN	NaN	NaN	NaN	NaN	NaN	NaN	NaN	NaN	NaN	NaN	NaN	NaN	NaN	NaN	NaN	NaN	NaN
Q8G5D0	Uncharacterized protein	BL1084	28.8119	28.9351	28.5861	29.1918	29.0414	28.811	20	24.3733	26.8324	13	13	25.6	61.964	0	132.72	2805300000	49	920660000	987330000	897280000	13	10	12	12	12	25.1	61.964	0	323.31	38	655760000	323920000	295050000	0	10636000	73560000	12	9	11	0	1	1	+
Q8G5D1	Excinuclease ABC subunit A-like protein	BL1083	24.7726	24.8373	24.5489	20	20	20	20	20	20	8	8	11.1	91.791	0	14.655	252120000	18	73426000	81342000	97348000	6	6	8	NaN	NaN	NaN	NaN	NaN	NaN	NaN	NaN	NaN	NaN	NaN	NaN	NaN	NaN	NaN	NaN	NaN	NaN	NaN
Q8G5D4	Acetyltransferase	lacA	25.9466	25.4476	26.1909	20	20	20	20	20	20	3	3	18.3	25.087	0	25.156	523500000	15	154670000	109070000	259760000	3	3	3	NaN	NaN	NaN	NaN	NaN	NaN	NaN	NaN	NaN	NaN	NaN	NaN	NaN	NaN	NaN	NaN	NaN	NaN	NaN
Q8G5D8	Glutamine synthetase	glnA1	31.1414	31.2771	31.31	25.9025	26.0094	25.8027	26.6512	26.3697	26.2303	34	34	69.9	53.239	0	323.31	67696000000	299	22887000000	20069000000	24741000000	30	30	32	10	10	28.9	53.239	0	294.61	17	85753000	52509000	36889000	103540000	38665000	42112000	7	5	6	6	4	4	+
Q8G5E0	Dihydrolipoamide dehydrogenase	pdhD	25.885	25.5593	25.7877	20	20	20	20	20	20	8	8	24.4	52.103	0	84.707	948140000	31	308030000	191440000	448660000	7	8	8	NaN	NaN	NaN	NaN	NaN	NaN	NaN	NaN	NaN	NaN	NaN	NaN	NaN	NaN	NaN	NaN	NaN	NaN	NaN
Q8G5E1	Uncharacterized protein	BL1073	27.0748	27.193	26.8138	26.9201	26.4748	27.06	20	20	20	4	4	19.3	20.077	0	6.1253	887410000	14	273570000	285860000	327980000	4	4	4	6	6	28.7	20.077	0	26.999	17	198200000	51151000	60734000	0	0	0	6	3	3	0	0	0	+
Q8G5E2	Widely conserved protein in peptidase or deacetlylase family	BL1072	30.5016	30.572	30.5722	20	20	20	25.0099	20	20	17	17	45.7	48.282	0	278.3	14173000000	81	4427600000	3086900000	6658900000	14	15	14	2	2	12.3	48.282	0	42.09	2	0	0	0	33785000	0	0	0	0	0	2	0	0	+
Q8G5E6	Psible rRNA methylase	BL1068	26.3196	26.3636	26.0837	20	20	20	20	20	20	8	8	38.4	31.857	0	27.773	1083000000	27	320340000	331620000	431050000	5	6	7	NaN	NaN	NaN	NaN	NaN	NaN	NaN	NaN	NaN	NaN	NaN	NaN	NaN	NaN	NaN	NaN	NaN	NaN	NaN
Q8G5E7	Phenylalanine--tRNA ligase alpha subunit	pheS	27.8228	28.0225	28.1875	20	25.4989	20	20	20	20	19	19	70.7	38.873	0	197.48	6406800000	115	1726000000	1878600000	2802200000	18	18	18	1	1	3.1	38.873	0.0047096	2.1619	1	0	28286000	0	0	0	0	0	1	0	0	0	0	+
Q8G5E8	Phenylalanine--tRNA ligase beta subunit	pheT	29.3032	29.2932	29.3933	20	20	20	24.0059	20	20	39	39	52.7	94.506	0	323.31	17173000000	238	5006600000	5686500000	6480000000	36	32	36	2	2	3.1	94.506	0	10.476	1	0	4826700	0	16846000	0	0	0	1	0	1	0	0	+
Q8G5F0	Arginine biynthesis bifunctional protein ArgJ	argJ	26.7724	26.7301	26.8945	20	20	20	20	20	20	14	14	43.2	39.854	0	131.16	2266200000	73	667280000	600850000	998050000	11	12	14	NaN	NaN	NaN	NaN	NaN	NaN	NaN	NaN	NaN	NaN	NaN	NaN	NaN	NaN	NaN	NaN	NaN	NaN	NaN
Q8G5F1	Arginine repressor	argR	25.8602	25.8032	25.5561	20	20	20	20	20	20	6	6	44.7	17.804	0	35.896	404510000	28	132200000	214100000	58205000	5	5	6	NaN	NaN	NaN	NaN	NaN	NaN	NaN	NaN	NaN	NaN	NaN	NaN	NaN	NaN	NaN	NaN	NaN	NaN	NaN
Q8G5F2	Argininuccinate synthase	argG	28.5805	28.544	28.6933	20	20	20	20	20	20	22	22	49.8	45.506	0	274.32	10633000000	130	3158000000	2426800000	5048500000	21	17	22	NaN	NaN	NaN	NaN	NaN	NaN	NaN	NaN	NaN	NaN	NaN	NaN	NaN	NaN	NaN	NaN	NaN	NaN	NaN
Q8G5F3	Argininuccinate lyase	argH	30.989	31.0924	30.9645	20	20	20	20	20	20	31	31	68	53.391	0	323.31	20173000000	168	6967500000	5449300000	7755800000	31	28	29	NaN	NaN	NaN	NaN	NaN	NaN	NaN	NaN	NaN	NaN	NaN	NaN	NaN	NaN	NaN	NaN	NaN	NaN	NaN
Q8G5F6	Thiazole synthase	thiG	25.2169	25.433	25.3062	20	20	20	20	20	20	10	10	38.6	27.265	0	18.033	441450000	30	106180000	124490000	210770000	8	8	8	NaN	NaN	NaN	NaN	NaN	NaN	NaN	NaN	NaN	NaN	NaN	NaN	NaN	NaN	NaN	NaN	NaN	NaN	NaN
Q8G5F7	Thiamine biynthesis protein	thiF	22.9955	22.9353	22.878	20	20	20	20	20	20	5	5	23.8	27.957	0	65.826	66639000	9	28447000	12891000	25301000	4	3	4	NaN	NaN	NaN	NaN	NaN	NaN	NaN	NaN	NaN	NaN	NaN	NaN	NaN	NaN	NaN	NaN	NaN	NaN	NaN
Q8G5G1	Tyrine--tRNA ligase	tyrS	28.9997	29.1624	28.9762	20	20	20	20	20	20	20	20	49.3	48.442	0	323.31	11851000000	109	3681300000	3153000000	5016500000	18	18	20	NaN	NaN	NaN	NaN	NaN	NaN	NaN	NaN	NaN	NaN	NaN	NaN	NaN	NaN	NaN	NaN	NaN	NaN	NaN
Q8G5G3	Uncharacterized protein	BL1049	27.3921	27.1429	27.0941	20	20	20	20	20	20	10	10	42.8	37.187	0	154.36	1363500000	36	607690000	237480000	518360000	9	7	9	NaN	NaN	NaN	NaN	NaN	NaN	NaN	NaN	NaN	NaN	NaN	NaN	NaN	NaN	NaN	NaN	NaN	NaN	NaN
Q8G5G4	Hemolysin-like protein with S4 domain found in bacteria and plants	BL1048	24.863	24.9552	25.0017	20	20	20	20	20	20	4	4	21.8	29.817	0	6.9866	224060000	9	68320000	60820000	94917000	4	3	4	NaN	NaN	NaN	NaN	NaN	NaN	NaN	NaN	NaN	NaN	NaN	NaN	NaN	NaN	NaN	NaN	NaN	NaN	NaN
Q8G5G6	Uncharacterized protein	BL1046	25.0568	25.0219	25.0285	20	20	20	20	20	20	6	6	26.8	23.708	0	11.327	454120000	23	126610000	123970000	203540000	6	6	6	NaN	NaN	NaN	NaN	NaN	NaN	NaN	NaN	NaN	NaN	NaN	NaN	NaN	NaN	NaN	NaN	NaN	NaN	NaN
Q8G5G8	NAD kinase	nadK	25.7653	25.6623	25.2691	20	20	20	20	20	20	8	8	20.2	36.612	0	16.123	686980000	28	254620000	178240000	254120000	8	6	8	NaN	NaN	NaN	NaN	NaN	NaN	NaN	NaN	NaN	NaN	NaN	NaN	NaN	NaN	NaN	NaN	NaN	NaN	NaN
Q8G5G9	DNA repair protein RecN	recN	24.5378	24.85	24.5951	20	20	20	20	20	20	12	12	22.5	62.881	0	41.284	551350000	32	143240000	207100000	201010000	8	11	11	NaN	NaN	NaN	NaN	NaN	NaN	NaN	NaN	NaN	NaN	NaN	NaN	NaN	NaN	NaN	NaN	NaN	NaN	NaN
Q8G5H1	Psible GntR-family transcriptional regulator	BL1041a	25.005	24.9255	24.2866	20	20	20	20	20	20	3	3	26.6	13.731	0	3.8078	164620000	6	68367000	52249000	44008000	3	3	3	NaN	NaN	NaN	NaN	NaN	NaN	NaN	NaN	NaN	NaN	NaN	NaN	NaN	NaN	NaN	NaN	NaN	NaN	NaN
Q8G5H2	ATP binding protein of ABC transporter	BL1041	27.5284	27.3664	27.0772	23.2884	20	24.0799	22.7164	20	20	5	5	29.1	33.733	0	85.517	1008200000	18	375010000	292390000	340770000	5	4	5	3	3	8.8	33.733	0	9.0977	2	11424000	11970000	11693000	2403600	0	0	2	1	2	1	0	0	+
Q8G5H7	Threonine synthase	thrC	28.2253	28.2905	28.1268	20	20	20	20	20	20	21	21	46.4	54.098	0	155.64	6603100000	116	1791900000	1814600000	2996500000	19	17	20	NaN	NaN	NaN	NaN	NaN	NaN	NaN	NaN	NaN	NaN	NaN	NaN	NaN	NaN	NaN	NaN	NaN	NaN	NaN
Q8G5H9	Gamma-glutamyl phphate reductase	proA	29.4942	29.6274	29.5565	20	20	20	20	20	20	16	16	46.4	45.57	0	194.57	8236500000	90	2611800000	2458100000	3166600000	14	15	16	NaN	NaN	NaN	NaN	NaN	NaN	NaN	NaN	NaN	NaN	NaN	NaN	NaN	NaN	NaN	NaN	NaN	NaN	NaN
Q8G5I0	Uncharacterized protein	BL1033	28.921	28.4649	29.1057	20	20	20	20	20	20	9	9	58.8	20.909	0	41.567	2998100000	34	1026400000	864920000	1106700000	9	9	9	NaN	NaN	NaN	NaN	NaN	NaN	NaN	NaN	NaN	NaN	NaN	NaN	NaN	NaN	NaN	NaN	NaN	NaN	NaN
Q8G5I1	Probable nicotinate-nucleotide adenylyltransferase	nadD	25.8555	25.869	25.8358	20	20	20	20	20	20	8	8	33	28.616	0	60.925	632920000	31	207920000	201660000	223340000	7	7	8	NaN	NaN	NaN	NaN	NaN	NaN	NaN	NaN	NaN	NaN	NaN	NaN	NaN	NaN	NaN	NaN	NaN	NaN	NaN
Q8G5I2	Psible B-hexaminidase	BL1031	27.2942	26.3198	27.1199	20	24.8995	24.5104	20	20	20	6	6	18.5	40.892	0	30.065	699530000	9	340380000	107000000	252160000	4	5	4	2	2	13.2	40.892	0	194.88	7	57628000	18670000	11761000	0	0	0	2	1	1	0	0	0	+
Q8G5I6	Peptidyl-tRNA hydrolase	pth	26.6561	26.6197	26.8982	20	20	20	20	20	20	7	7	39.2	21.751	0	50.744	1053700000	22	259620000	141670000	652440000	6	4	7	NaN	NaN	NaN	NaN	NaN	NaN	NaN	NaN	NaN	NaN	NaN	NaN	NaN	NaN	NaN	NaN	NaN	NaN	NaN
Q8G5I7	Transcription-repair-coupling factor	mfd	25.2094	25.4704	25.3267	20	20	20	20	20	20	25	25	23.4	131.33	0	53.995	1319500000	64	416080000	392510000	510880000	22	20	23	NaN	NaN	NaN	NaN	NaN	NaN	NaN	NaN	NaN	NaN	NaN	NaN	NaN	NaN	NaN	NaN	NaN	NaN	NaN
Q8G5I8	Psible oxidoreductase in aldo-keto reductase family	BL1023	25.5594	25.7358	25.6947	20	20	20	20	20	20	8	8	34	34.978	0	42.572	753140000	28	241940000	178340000	332860000	8	6	7	NaN	NaN	NaN	NaN	NaN	NaN	NaN	NaN	NaN	NaN	NaN	NaN	NaN	NaN	NaN	NaN	NaN	NaN	NaN
Q8G5J1	Uncharacterized protein	BL1020	28.2939	28.4473	28.5415	20	20	20	20	20	20	7	7	54.8	20.146	0	98.379	1944300000	28	498460000	734760000	711030000	6	5	5	NaN	NaN	NaN	NaN	NaN	NaN	NaN	NaN	NaN	NaN	NaN	NaN	NaN	NaN	NaN	NaN	NaN	NaN	NaN
Q8G5J2	Psible exopolyphphatase-like protein	BL1019	27.6073	27.7077	27.8221	20	20	20	20	20	20	15	15	51.7	36.113	0	103.71	3700900000	75	984310000	1055500000	1661000000	13	13	15	NaN	NaN	NaN	NaN	NaN	NaN	NaN	NaN	NaN	NaN	NaN	NaN	NaN	NaN	NaN	NaN	NaN	NaN	NaN
Q8G5J3	L-serine ammonia-lyase	sdaA	28.4468	27.2023	28.3686	20	20	20	20	20	20	4	4	5.4	80.773	0	3.9018	1029200000	6	359950000	147090000	522170000	3	3	4	NaN	NaN	NaN	NaN	NaN	NaN	NaN	NaN	NaN	NaN	NaN	NaN	NaN	NaN	NaN	NaN	NaN	NaN	NaN
Q8G5J4	Peptidyl-prolyl cis-trans isomerase	fkbP	31.9583	32.0745	31.956	25.9454	24.6954	26.3551	27.8612	27.0808	26.8213	10	10	97	14.462	0	175.37	41498000000	169	12821000000	12317000000	16360000000	9	8	9	6	6	57.8	14.462	0	42.238	16	50489000	9835000	28701000	225720000	120700000	97014000	2	2	3	5	5	4	+
Q8G5J5	Transcription elongation factor GreA	greA	30.5185	30.6168	30.8113	23.0662	20	20	25.1379	24.0719	24.0266	8	8	55.3	17.135	0	323.31	18241000000	62	5608600000	4147100000	8485100000	8	5	8	3	3	26.4	17.135	0	17.866	4	3716000	0	0	34743000	19323000	8094700	1	0	0	2	2	1	+
Q8G5J8	Histidine kinase-like protein	BL1012	27.799	27.9067	27.8214	20	20	20	20	20	20	28	28	65.9	56.142	0	176.27	4801600000	104	1559200000	1299400000	1943000000	26	23	25	NaN	NaN	NaN	NaN	NaN	NaN	NaN	NaN	NaN	NaN	NaN	NaN	NaN	NaN	NaN	NaN	NaN	NaN	NaN
Q8G5J9	Transcriptional regulator WhiB1	whiB1	28.2615	28.0294	28.1472	20	20	22.0149	20	20	20	4	4	64.1	10.406	0	122.54	1465700000	23	512500000	373900000	579300000	4	3	3	1	1	26.1	10.406	0	7.1151	0	0	7446400	2085500	0	0	0	0	1	1	0	0	0	+
Q8G5K0	LytR	BL1009	25.3052	25.3184	24.8804	29.412	27.8566	27.8762	25.221	24.6564	26.3224	15	15	39.2	50.445	0	46.371	596610000	44	250120000	162410000	184090000	15	11	11	23	23	51.8	50.445	0	282.09	51	516290000	247240000	217060000	15933000	4735300	60608000	22	16	15	1	1	2	+
Q8G5K2	Uncharacterized protein	BL1007	27.0099	26.9092	26.8224	28.5678	27.0735	28.3599	25.8111	24.6463	24.5591	16	16	17.5	111.95	0	104.78	1561400000	51	562980000	459500000	538870000	16	15	16	19	19	20	111.95	0	261.03	34	537530000	104510000	142910000	75734000	14387000	12597000	18	10	10	2	1	1	+
Q8G5K3	Uncharacterized protein	BL1006	26.186	26.1878	25.7952	27.5237	26.8381	27.324	20	20	20	9	9	26.9	52.327	0	42.279	593440000	29	166560000	232400000	194490000	7	8	7	9	9	28.8	52.327	0	203	16	317590000	66732000	62535000	0	0	0	9	5	4	0	0	0	+
Q8G5K4	Uncharacterized protein	BL1005	20	23.6405	22.821	20	20	20	20	20	20	2	2	13.1	17.559	0.0033085	2.5367	25482000	3	3032500	12541000	9908900	1	1	1	1	1	4.6	17.559	0	6.5436	1	0	0	0	0	0	0	0	1	0	0	0	0	+
Q8G5K5	Phphomannomutase	BL1004	28.4964	28.846	28.4619	20	20	20	20	20	20	10	10	53.7	29.396	0	60.971	2258000000	28	1214300000	296060000	747660000	10	7	10	NaN	NaN	NaN	NaN	NaN	NaN	NaN	NaN	NaN	NaN	NaN	NaN	NaN	NaN	NaN	NaN	NaN	NaN	NaN
Q8G5K8	Histidine kinase	BL1001	26.26	26.3133	26.0213	27.2972	26.8668	27.0487	24.2857	24.7532	20	8	8	28.2	39.411	0	23.114	602930000	27	178730000	209660000	214550000	7	7	8	13	13	39.1	39.411	0	126.24	23	213220000	74718000	70134000	18019000	18041000	0	12	7	8	1	1	0	+
Q8G5K9	Response regulator of two-component system	BL1000	28.904	28.9992	29.0777	20.4631	21.5943	21.528	20	20	20	13	13	70	26.299	0	114.7	7827000000	91	2171900000	2145200000	3509800000	12	11	10	2	2	13.8	26.299	0	6.8683	3	3196500	1586600	1250100	0	0	0	2	1	1	0	0	0	+
Q8G5L0	1,4-alpha-glucan branching enzyme GlgB	glgB	31.696	31.5328	31.8371	20	20	20	23.3689	22.7308	22.7606	35	35	65.3	83.05	0	323.31	36583000000	210	11715000000	10277000000	14591000000	31	29	34	3	3	6	83.05	0	5.5378	3	7872600	0	0	10456000	4597100	4546800	1	0	0	1	1	2	+
Q8G5L1	Psible transcriptional regulator	BL0998	27.6467	27.8061	27.701	20	20	20	20	20	20	11	11	54.3	21.805	0	59.25	3698000000	50	1097900000	1191200000	1408900000	10	10	10	NaN	NaN	NaN	NaN	NaN	NaN	NaN	NaN	NaN	NaN	NaN	NaN	NaN	NaN	NaN	NaN	NaN	NaN	NaN
Q8G5L4	ATP binding protein of ABC transporter	troB	20	27.279	25.0511	26.1016	25.9348	25.6222	20	20	20	2	2	11.9	35.652	0.0041051	2.4191	234220000	3	0	187730000	46489000	0	2	1	2	2	5.2	35.652	0	13.612	6	61933000	67753000	13303000	0	0	0	2	2	2	0	0	0	+
Q8G5L5	Psible solute binding protein of ABC transporter system	BL0994	26.6175	26.7823	26.5017	28.008	27.2438	25.2988	21.5121	20	20	6	6	27.6	41.36	0	61.229	913200000	33	302630000	217990000	392590000	6	6	6	8	8	24.9	41.36	0	85.485	21	305730000	91837000	41506000	1866800	0	0	7	6	4	1	0	0	+
Q8G5L6	Bifunctional protein FolD	folD	28.5137	28.2135	28.5722	20	20	20	20	20	20	20	20	78.4	31.061	0	201.44	4325200000	98	1459600000	1080300000	1785300000	19	16	20	NaN	NaN	NaN	NaN	NaN	NaN	NaN	NaN	NaN	NaN	NaN	NaN	NaN	NaN	NaN	NaN	NaN	NaN	NaN
Q8G5L8	Dephpho-CoA kinase	coaE	24.5324	24.354	24.4919	20	20	20	20	20	20	3	3	18.5	22.256	0	6.2623	162380000	9	30541000	43782000	88054000	2	3	3	NaN	NaN	NaN	NaN	NaN	NaN	NaN	NaN	NaN	NaN	NaN	NaN	NaN	NaN	NaN	NaN	NaN	NaN	NaN
Q8G5L9	UvrABC system protein B	uvrB	25.8872	26.1794	25.8662	20	20	20	20	20	20	15	15	27.5	79.661	0	33.662	935750000	48	275140000	280680000	379930000	13	11	15	NaN	NaN	NaN	NaN	NaN	NaN	NaN	NaN	NaN	NaN	NaN	NaN	NaN	NaN	NaN	NaN	NaN	NaN	NaN
Q8G5M0	Uncharacterized protein	BL0989	26.7363	27.9893	26.695	25.1676	24.9279	25.92	31.4898	31.5913	31.7352	3	3	8.8	36.405	0	9.9712	680680000	11	154670000	327430000	198580000	3	2	3	3	3	5.8	36.405	0	55.626	9	248270000	126050000	218040000	5285000000	1162200000	1259900000	3	2	2	1	1	1	+
Q8G5M2	Psible NTP pyrophphatase in MutT family	BL0987	28.1022	28.2013	28.5144	20	20	20	20	20	20	12	12	49	28.247	0	152.84	6754500000	76	1829500000	1696600000	3228400000	11	9	11	NaN	NaN	NaN	NaN	NaN	NaN	NaN	NaN	NaN	NaN	NaN	NaN	NaN	NaN	NaN	NaN	NaN	NaN	NaN
Q8G5M3	Uncharacterized protein	BL0986	29.7693	30.0013	30.0362	24.9017	25.0109	24.9687	24.9503	23.9812	23.8064	25	25	66.3	29.093	0	323.31	21534000000	141	5613800000	6538300000	9381500000	22	21	24	6	6	24.1	29.093	0	14.814	9	45169000	34575000	25204000	8581500	3353800	2653700	5	4	3	1	1	1	+
Q8G5M4	DNA polymerase I	polA	27.7617	27.9953	27.618	20	20	20	20	20	20	30	30	37	104.74	0	138.03	3510800000	109	1025500000	1213100000	1272200000	25	22	29	NaN	NaN	NaN	NaN	NaN	NaN	NaN	NaN	NaN	NaN	NaN	NaN	NaN	NaN	NaN	NaN	NaN	NaN	NaN
Q8G5M5	Uncharacterized protein	BL0984	27.7972	27.0845	27.6202	20	20	20	20	20	20	8	8	44	33.851	0	63.476	1971300000	27	665100000	376560000	929680000	7	7	7	NaN	NaN	NaN	NaN	NaN	NaN	NaN	NaN	NaN	NaN	NaN	NaN	NaN	NaN	NaN	NaN	NaN	NaN	NaN
Q8G5M6	Psible pyrophphate-releasing NTPase in MutT family	BL0983	26.0216	26.1955	26.043	20	20	20	20	20	20	8	8	49.1	25.245	0	22.459	536720000	31	146530000	146640000	243550000	6	4	8	NaN	NaN	NaN	NaN	NaN	NaN	NaN	NaN	NaN	NaN	NaN	NaN	NaN	NaN	NaN	NaN	NaN	NaN	NaN
Q8G5M7	Probable glycogen operon protein GlgX	glgX	27.8286	27.9028	27.729	20	20	20	20	20	20	26	26	48.9	81.473	0	171.42	4469000000	97	1303300000	1714100000	1451700000	22	20	26	NaN	NaN	NaN	NaN	NaN	NaN	NaN	NaN	NaN	NaN	NaN	NaN	NaN	NaN	NaN	NaN	NaN	NaN	NaN
Q8G5M8	HTH cro/C1-type domain-containing protein	BL0981	25.8699	25.2946	25.8534	20	20	20	20	20	20	4	4	18.1	31.105	0	57.449	270800000	11	87652000	50171000	132980000	3	2	4	NaN	NaN	NaN	NaN	NaN	NaN	NaN	NaN	NaN	NaN	NaN	NaN	NaN	NaN	NaN	NaN	NaN	NaN	NaN
Q8G5M9	GyrI-like domain-containing protein	BL0980	23.3863	23.7018	23.1622	20	20	20	20	20	20	3	3	22.7	24.704	0	14.766	52224000	8	18148000	21539000	12537000	3	3	2	NaN	NaN	NaN	NaN	NaN	NaN	NaN	NaN	NaN	NaN	NaN	NaN	NaN	NaN	NaN	NaN	NaN	NaN	NaN
Q8G5N0	Beta-galactidase	lacZ	30.0737	30.1886	30.252	20	20	20	20	20	20	41	41	49.1	114.45	0	323.31	31093000000	265	9312300000	7549200000	14231000000	39	34	40	NaN	NaN	NaN	NaN	NaN	NaN	NaN	NaN	NaN	NaN	NaN	NaN	NaN	NaN	NaN	NaN	NaN	NaN	NaN
Q8G5N2	Galactide symporter	lacS	28.013	28.2117	28.1346	29.6354	30.0505	30.0452	20	25.2258	20	12	12	22.2	53.986	0	282.59	2790400000	64	758720000	1013900000	1017800000	10	12	12	9	9	12.7	53.986	0	323.31	44	1228400000	711630000	538020000	0	21564000	0	8	9	8	0	1	0	+
Q8G5N5	Uncharacterized protein	BL0971	24.0307	24.6127	24.2777	20	20	20	20	20	20	1	1	7.4	42.961	0	16.872	68938000	4	17138000	24602000	27197000	1	1	1	NaN	NaN	NaN	NaN	NaN	NaN	NaN	NaN	NaN	NaN	NaN	NaN	NaN	NaN	NaN	NaN	NaN	NaN	NaN
Q8G5N6	3-phphhikimate 1-carboxyvinyltransferase	aroA	27.4421	27.5862	26.5756	20	20	20	20	20	20	21	21	59.1	48.042	0	170.74	2623300000	73	900850000	854970000	867460000	17	18	17	NaN	NaN	NaN	NaN	NaN	NaN	NaN	NaN	NaN	NaN	NaN	NaN	NaN	NaN	NaN	NaN	NaN	NaN	NaN
Q8G5N8	Phphate acetyltransferase	pta	29.1911	29.3678	29.1707	23.5465	22.6546	24.4335	27.7344	27.1533	27.5723	28	28	65.5	60.549	0	323.31	20582000000	195	6448900000	6842300000	7291000000	27	27	27	6	6	10.8	60.549	0	25.941	11	36143000	13761000	40257000	255830000	59242000	82811000	5	4	6	2	1	1	+
Q8G5N9	Uncharacterized protein	BL0966	27.1534	27.4893	27.2461	23.7366	27.3181	27.8259	23.8481	20	23.4303	9	9	46.6	26.261	0	28.475	1172900000	48	343640000	378690000	450600000	8	6	9	2	2	7.8	26.261	0.0016502	3.0308	4	29462000	101510000	104070000	25210000	0	10072000	1	2	1	1	0	1	+
Q8G5P0	Ribomal silencing factor RsfS	rsfS	27.3388	27.2584	27.7962	20	20	20	20	20	20	5	5	43.8	15.166	0	30.256	1272400000	17	391160000	179170000	702040000	5	4	5	NaN	NaN	NaN	NaN	NaN	NaN	NaN	NaN	NaN	NaN	NaN	NaN	NaN	NaN	NaN	NaN	NaN	NaN	NaN
Q8G5P1	Bifunctional protein GlmU	glmU	27.7551	27.7383	27.8389	20	20	20	20	20	20	16	16	64.1	49.093	0	219.1	3917100000	86	1125900000	979700000	1811500000	15	14	16	NaN	NaN	NaN	NaN	NaN	NaN	NaN	NaN	NaN	NaN	NaN	NaN	NaN	NaN	NaN	NaN	NaN	NaN	NaN
Q8G5P2	Ribe-phphate pyrophphokinase	prs	30.0508	30.1001	30.0402	20	20	20	23.921	20	20	22	22	76.5	36.863	0	323.31	16297000000	127	5283500000	3734800000	7278900000	22	17	22	1	1	10.6	36.863	0	44.098	1	0	0	0	15883000	0	0	0	0	0	1	0	0	+
Q8G5P3	Hypothetical membrane protein with psible acetylase function	BL0962	24.8313	24.8739	24.871	26.0454	26.1654	25.9457	24.9837	25.0828	25.3241	5	5	10.3	68.146	0	18.606	273560000	17	98283000	120830000	54451000	5	5	3	8	8	15.5	68.146	0	205.63	17	107450000	36045000	27448000	28941000	21583000	36790000	7	5	6	1	1	2	+
Q8G5P4	GMP synthase [glutamine-hydrolyzing]	guaA	31.0903	30.9807	30.9515	23.5818	20	20	26.3774	24.1265	24.888	32	32	66.7	57.865	0	323.31	48707000000	181	18651000000	9735300000	20320000000	31	27	32	6	6	25.4	57.865	0	77.119	7	5051000	0	0	70143000	12324000	34629000	2	0	0	5	2	4	+
Q8G5P6	Psible Had-type hydrolase	BL0958	23.4709	23.8615	23.5438	20	20	20	20	20	20	2	2	6.2	29.989	0.00084674	3.2913	69143000	4	23297000	13810000	32035000	2	1	2	NaN	NaN	NaN	NaN	NaN	NaN	NaN	NaN	NaN	NaN	NaN	NaN	NaN	NaN	NaN	NaN	NaN	NaN	NaN
Q8G5P7	Uncharacterized protein	BL0957	26.7428	27.0519	26.9027	28.1264	28.5259	28.4856	20	20	20	11	11	60.7	35.147	0	76.936	1377200000	31	394070000	384640000	598440000	9	10	10	15	15	58	35.147	0	243.41	29	429440000	229990000	168600000	0	0	0	14	11	10	0	0	0	+
Q8G5P8	Methionine import ATP-binding protein MetN	metN	30.6811	30.7845	30.3454	26.1527	25.584	25.5413	23.9918	20	20	9	9	39.9	43.299	0	54.952	5595300000	22	1912000000	2089300000	1593900000	9	9	9	7	7	24.2	43.299	0	36.392	14	76885000	26424000	39500000	7265500	0	0	7	5	7	1	0	0	+
Q8G5Q0	M20	BL0954	26.7187	27.0999	26.5323	20	20	20	20	20	20	7	7	26.6	41.568	0	73.552	899480000	20	349200000	177040000	373240000	7	4	6	NaN	NaN	NaN	NaN	NaN	NaN	NaN	NaN	NaN	NaN	NaN	NaN	NaN	NaN	NaN	NaN	NaN	NaN	NaN
Q8G5Q1	Glutamine-dependent NAD(+) synthetase	nadE	27.7886	27.9188	27.7385	20	20	20	20	20	20	14	14	28.1	60.962	0	68.842	4116600000	65	1030000000	1238000000	1848700000	13	12	14	NaN	NaN	NaN	NaN	NaN	NaN	NaN	NaN	NaN	NaN	NaN	NaN	NaN	NaN	NaN	NaN	NaN	NaN	NaN
Q8G5Q2	Uncharacterized protein	BL0952	25.8184	25.4657	25.9065	23.391	24.189	24.7436	20	20	20	5	5	55.1	10.405	0	46.605	605190000	25	170960000	115420000	318820000	5	5	5	3	3	46.1	10.405	0	17.498	4	24796000	9502100	11512000	0	0	0	3	1	1	0	0	0	+
Q8G5Q4	Pyruvate formate-lyase-activating enzyme	pflA	29.0891	29.3937	29.281	20	20	20	20	20	20	17	17	69.6	32.823	0	301.15	6459900000	77	1619100000	1946600000	2894300000	16	13	17	NaN	NaN	NaN	NaN	NaN	NaN	NaN	NaN	NaN	NaN	NaN	NaN	NaN	NaN	NaN	NaN	NaN	NaN	NaN
Q8G5Q5	Uncharacterized protein	BL0949	23.8982	20	23.9985	20	20	20	20	20	20	2	2	13.7	23.094	0	6.4271	46069000	5	15634000	0	30435000	1	0	2	NaN	NaN	NaN	NaN	NaN	NaN	NaN	NaN	NaN	NaN	NaN	NaN	NaN	NaN	NaN	NaN	NaN	NaN	NaN
Q8G5Q6	HRDC domain-containing protein	BL0948	25.6883	25.9098	25.6475	20	20	20	20	20	20	8	8	29.6	48.99	0	24.887	478060000	19	152560000	81468000	244030000	7	3	8	NaN	NaN	NaN	NaN	NaN	NaN	NaN	NaN	NaN	NaN	NaN	NaN	NaN	NaN	NaN	NaN	NaN	NaN	NaN
Q8G5Q9	ATP-dependent Clp protease proteolytic subunit 2	clpP2	29.4997	29.4803	29.6705	20.7206	20	20	20	20	20	12	12	58.5	22.724	0	152.34	9696000000	112	2584700000	2982500000	4128800000	12	12	12	1	1	4.8	22.724	0.0090226	1.6623	1	2267600	0	0	0	0	0	1	0	0	0	0	0	+
Q8G5R0	ATP-dependent Clp protease proteolytic subunit 1	clpP1	30.5722	30.8638	30.9559	25.4119	24.396	24.9978	26.3132	20	25.7985	10	10	36.1	25.828	0	93.198	23118000000	99	5808300000	7344200000	9965200000	10	10	10	5	5	26.2	25.828	0	29.454	12	104130000	13212000	21842000	66267000	0	18387000	5	3	4	4	0	3	+
Q8G5R1	ATP-dependent Clp protease ATP-binding subunit ClpX	clpX	27.1021	27.2251	26.9866	20	24.2955	20	20	20	20	23	23	53.8	51.713	0	66.974	2613700000	71	892820000	678440000	1042500000	22	21	23	1	1	2.8	51.713	0	31.462	1	0	12284000	0	0	0	0	0	1	0	0	0	0	+
Q8G5R2	Na(+)/H(+) antiporter NhaA	nhaA	25.4483	25.4276	25.161	24.8245	25.2677	24.8531	20	20	20	4	4	7.8	49.613	0	5.0932	273510000	10	81568000	80016000	111930000	3	4	3	2	2	3.6	49.613	0.0016949	3.434	3	38817000	23770000	15250000	0	0	0	2	2	2	0	0	0	+
Q8G5R3	Uncharacterized protein	BL0941	27.4743	28.1565	27.8338	25.8812	20	21.8133	20	20	20	7	7	36.1	33.578	0	112.27	1456800000	30	656230000	500220000	300330000	7	5	6	6	6	28.1	33.578	0	134.9	5	81672000	0	1602400	0	0	0	6	0	1	0	0	0	+
Q8G5R4	Probable methyltransferase	safC	28.9756	28.9991	28.8474	21.8112	20	22.7209	20	20	20	12	12	64.1	25.499	0	323.31	4143700000	54	1811900000	666700000	1665100000	11	10	11	2	2	12.2	25.499	0	34.006	2	8858000	0	1891200	0	0	0	2	0	1	0	0	0	+
Q8G5R5	Probable iron sulfur protein associated with succinate dehydrogenase/fumarate reductase	BL0939	27.5231	27.6167	27.1593	20	20	20	20	20	20	10	10	38.9	34.449	0	106.84	1388100000	39	464550000	650610000	272920000	9	9	8	NaN	NaN	NaN	NaN	NaN	NaN	NaN	NaN	NaN	NaN	NaN	NaN	NaN	NaN	NaN	NaN	NaN	NaN	NaN
Q8G5R6	Succinate dehydrogenase flavoprotein subunit	sdhA	27.4332	27.5258	27.5313	20	20	20	20	20	20	18	18	40.7	66.954	0	108.44	2834700000	80	822490000	696640000	1315500000	14	14	17	NaN	NaN	NaN	NaN	NaN	NaN	NaN	NaN	NaN	NaN	NaN	NaN	NaN	NaN	NaN	NaN	NaN	NaN	NaN
Q8G5S0	Pyridoxal kinase	BL0934	26.1726	26.1094	26.3256	20	20	20	20	20	20	6	6	35.5	31.109	0	69.578	758480000	23	210200000	198080000	350200000	4	4	6	NaN	NaN	NaN	NaN	NaN	NaN	NaN	NaN	NaN	NaN	NaN	NaN	NaN	NaN	NaN	NaN	NaN	NaN	NaN
Q8G5S3	Response regulator of two-component system	BL0930	28.1437	28.6905	27.9534	20	20	20	20	20	20	5	5	18.5	26.892	0	44	3375400000	36	882470000	1472900000	1020100000	5	5	5	1	1	3.6	26.892	0	6.0421	1	0	0	0	0	0	0	0	0	0	1	0	0	+
Q8G5S5	Proline iminopeptidase	pap	26.8792	27.094	27.4713	20	20	20	20	20	20	3	3	6.9	50.132	0	6.1499	660050000	12	179090000	206700000	274250000	3	3	3	NaN	NaN	NaN	NaN	NaN	NaN	NaN	NaN	NaN	NaN	NaN	NaN	NaN	NaN	NaN	NaN	NaN	NaN	NaN
Q8G5S7	Ribome-binding ATPase YchF	ychF	28.2436	28.4089	28.3135	20	20	20	20	20	20	18	18	66.2	39.591	0	296.63	6724100000	96	2126200000	2095600000	2502300000	17	15	18	NaN	NaN	NaN	NaN	NaN	NaN	NaN	NaN	NaN	NaN	NaN	NaN	NaN	NaN	NaN	NaN	NaN	NaN	NaN
Q8G5S8	Uncharacterized protein	BL0925	25.6056	24.9048	25.8843	20	20	20	20	20	20	3	3	13	12.299	0.00084746	3.3093	315450000	5	99749000	50818000	164880000	3	2	3	NaN	NaN	NaN	NaN	NaN	NaN	NaN	NaN	NaN	NaN	NaN	NaN	NaN	NaN	NaN	NaN	NaN	NaN	NaN
Q8G5T0	Uncharacterized protein	BL0923	24.8581	24.8009	25.7409	20	20	20	20	20	20	7	7	38.1	30.345	0	87.647	339830000	18	51751000	45442000	242640000	3	2	7	NaN	NaN	NaN	NaN	NaN	NaN	NaN	NaN	NaN	NaN	NaN	NaN	NaN	NaN	NaN	NaN	NaN	NaN	NaN
Q8G5T4	Psible efflux transporter protein	BL0919	25.6987	26.0394	25.9693	23.2768	24.921	25.1013	20	20	24.4838	2	2	3.8	52.992	0.0008489	3.3657	261260000	4	63389000	90271000	107600000	2	2	2	3	3	4.6	52.992	0	17.072	4	18912000	14278000	18782000	0	0	15344000	2	2	1	0	0	1	+
Q8G5T6	Uncharacterized protein	BL0917	27.9167	27.7042	27.2997	20	20	20	20	20	20	5	5	25.6	25.738	0	94.433	981780000	19	409340000	256760000	315680000	5	3	5	NaN	NaN	NaN	NaN	NaN	NaN	NaN	NaN	NaN	NaN	NaN	NaN	NaN	NaN	NaN	NaN	NaN	NaN	NaN
Q8G5T7	Uncharacterized protein	BL0916	25.0803	24.709	25.0486	23.2867	23.7289	26.489	20	20	20	3	3	6.4	54.461	0	5.3176	133010000	4	3857500	2930000	126220000	3	1	2	2	2	4.1	54.461	0	13.105	4	11302000	6980000	48231000	0	0	0	1	1	2	0	0	0	+
Q8G5T9	HTH cro/C1-type domain-containing protein	BL0913	26.1168	26.4383	25.5022	20	20	20	20	20	20	6	6	29.3	19.84	0	36.529	863150000	27	306410000	302290000	254450000	5	6	5	NaN	NaN	NaN	NaN	NaN	NaN	NaN	NaN	NaN	NaN	NaN	NaN	NaN	NaN	NaN	NaN	NaN	NaN	NaN
Q8G5U0	Uncharacterized protein	BL0912	28.3554	28.512	27.9126	20	20	20	20	20	20	1	1	8.3	22.494	0.0024979	2.7215	1048400000	3	343430000	367100000	337880000	1	1	1	NaN	NaN	NaN	NaN	NaN	NaN	NaN	NaN	NaN	NaN	NaN	NaN	NaN	NaN	NaN	NaN	NaN	NaN	NaN
Q8G5U1	Phphoglycerate mutase (2,3-diphphoglycerate-dependent)	BL0911	24.058	23.9643	24.3706	20	20	20	20	20	20	8	8	34.4	32.148	0	13.48	181430000	15	43998000	29120000	108310000	5	4	6	NaN	NaN	NaN	NaN	NaN	NaN	NaN	NaN	NaN	NaN	NaN	NaN	NaN	NaN	NaN	NaN	NaN	NaN	NaN
Q8G5U3	Psible ATP-dependent RNA helicase	BL0909	25.9015	26.2015	25.9533	30.4009	25.6392	28.1544	22.2266	24.5333	23.2055	15	15	25	82.466	0	57.479	1092100000	55	302090000	337130000	452910000	13	10	15	25	25	41.9	82.466	0	323.31	55	1596400000	95136000	189240000	3153000	37215000	19312000	25	14	14	1	2	2	+
Q8G5U5	Psible cyclomaltodextrinase or neopullalanase	BL0907	26.2078	26.1923	26.1432	20	20	20	20	20	20	9	9	26.2	51.674	0	19.965	505750000	21	143860000	90283000	271610000	6	9	8	NaN	NaN	NaN	NaN	NaN	NaN	NaN	NaN	NaN	NaN	NaN	NaN	NaN	NaN	NaN	NaN	NaN	NaN	NaN
Q8G5U6	Carbon starvation protein A	cstA	24.1559	24.3192	24.1478	24.3696	20	21.8322	20	20	22.6729	7	7	9.5	85.469	0	32.698	184960000	21	57890000	67384000	59689000	5	7	5	2	2	6.1	85.469	0	128.72	2	31447000	0	951320	0	0	3824700	2	0	1	0	0	1	+
Q8G5U7	Uncharacterized protein	BL0905	23.3367	23.5126	23.1547	20	20	20	20	20	20	2	2	5.1	36.809	0.0016736	2.9317	63055000	4	18202000	20947000	23905000	2	2	2	NaN	NaN	NaN	NaN	NaN	NaN	NaN	NaN	NaN	NaN	NaN	NaN	NaN	NaN	NaN	NaN	NaN	NaN	NaN
Q8G5U8	Uncharacterized protein	BL0904	27.1541	27.3171	27.3835	25.1654	23.0912	22.6587	20	20	20	7	7	43.5	24.083	0	72.769	2609400000	39	675870000	639370000	1294100000	7	5	7	5	5	28.5	24.083	0	15.601	7	42491000	7823600	3786700	0	0	0	4	2	2	0	0	0	+
Q8G5U9	Response regulator of two-component system	BL0903	23.3313	23.1107	20	20	20	20	20	20	20	2	2	9.2	23.403	0.0016779	3.0794	27338000	5	18651000	8686200	0	2	2	1	NaN	NaN	NaN	NaN	NaN	NaN	NaN	NaN	NaN	NaN	NaN	NaN	NaN	NaN	NaN	NaN	NaN	NaN	NaN
Q8G5V0	Histidine kinase sensor of two-component system	BL0902	26.2752	26.247	25.5332	23.6575	28.8211	28.6008	29.3477	29.8334	30.0996	4	4	7.8	48.265	0.0049221	2.3971	263710000	5	82860000	101790000	79055000	2	3	3	2	2	4.4	48.265	0.0046296	2.0219	1	42516000	158290000	96218000	550600000	701730000	963150000	2	1	1	1	1	1	+
Q8G5V1	Probable ATP binding protein of ABC transporter	BL0901	23.8298	24.1053	23.8521	22.916	23.5305	22.9571	20	20	20	3	3	7.5	39.473	0	5.8301	163190000	12	34860000	63297000	65028000	3	3	3	1	1	2.5	39.473	0	4.0378	1	10201000	8384100	3123400	0	0	0	1	1	1	0	0	0	+
Q8G5V4	Uncharacterized protein	BL0898	24.6978	25.0071	24.5278	20	20	20	20	20	20	10	10	22.6	54.11	0	14.542	345600000	30	123870000	98238000	123490000	8	6	8	NaN	NaN	NaN	NaN	NaN	NaN	NaN	NaN	NaN	NaN	NaN	NaN	NaN	NaN	NaN	NaN	NaN	NaN	NaN
Q8G5V5	Probable pyrazinamidase/nicotinamidase	pncA	26.7688	25.6091	26.915	20	20	20	20	20	20	10	10	47.1	21.861	0	61.026	1359400000	40	501630000	159160000	698640000	10	7	9	NaN	NaN	NaN	NaN	NaN	NaN	NaN	NaN	NaN	NaN	NaN	NaN	NaN	NaN	NaN	NaN	NaN	NaN	NaN
Q8G5V8	AB hydrolase-1 domain-containing protein	BL0894	20	24.1296	24.2199	20	20	20	20	20	20	2	2	7.7	30.037	0.007335	2.2515	65974000	4	0	14034000	51940000	2	1	2	NaN	NaN	NaN	NaN	NaN	NaN	NaN	NaN	NaN	NaN	NaN	NaN	NaN	NaN	NaN	NaN	NaN	NaN	NaN
Q8G5W1	Xanthine phphoribyltransferase	xpt	27.6931	27.5866	27.7298	20	20	20	20	20	20	11	11	76.2	20.768	0	86.226	3045000000	58	879770000	920240000	1245000000	10	9	11	NaN	NaN	NaN	NaN	NaN	NaN	NaN	NaN	NaN	NaN	NaN	NaN	NaN	NaN	NaN	NaN	NaN	NaN	NaN
Q8G5W2	DNA helicase	pcrA	25.8362	25.7296	25.9927	20	20	20	20	20	20	18	18	26.1	96.318	0	82.027	1158700000	52	366100000	240530000	552090000	17	14	18	NaN	NaN	NaN	NaN	NaN	NaN	NaN	NaN	NaN	NaN	NaN	NaN	NaN	NaN	NaN	NaN	NaN	NaN	NaN
Q8G5W4	FtsX domain-containing protein	BL0888	24.6146	24.9591	24.5938	23.6736	24.2429	23.1955	20	20	20	4	4	9.1	43.297	0	11.904	178560000	13	45087000	54298000	79175000	3	3	4	1	1	4	43.297	0.0016129	2.6716	1	13563000	13576000	4797100	0	0	0	1	1	1	0	0	0	+
Q8G5W5	ATP binding protein of ABC transporter	BL0887	27.0434	27.3874	27.1054	24.085	24.2145	24.2711	20	20	20	6	6	29.8	34.184	0	36.706	1074600000	16	354060000	316190000	404360000	6	6	6	3	3	12.4	34.184	0	9.8139	5	32215000	8167900	9482200	0	0	0	3	1	2	0	0	0	+
Q8G5W6	Acyl	BL0885	22.8614	23.2643	23.0939	20	20	20	20	20	20	2	2	5.5	67.649	0	38.935	43536000	7	7628900	16171000	19736000	1	2	2	NaN	NaN	NaN	NaN	NaN	NaN	NaN	NaN	NaN	NaN	NaN	NaN	NaN	NaN	NaN	NaN	NaN	NaN	NaN
Q8G5W7	Uncharacterized protein	BL0884	26.604	26.7621	26.5835	20	20	20	20	20	20	10	10	51.2	26.939	0	108.73	1523500000	35	437670000	439120000	646680000	9	8	9	NaN	NaN	NaN	NaN	NaN	NaN	NaN	NaN	NaN	NaN	NaN	NaN	NaN	NaN	NaN	NaN	NaN	NaN	NaN
Q8G5W9	Alanine--tRNA ligase	alaS	29.9293	30.0289	30.0347	25.374	20	24.819	25.3525	20	24.9156	64	64	69.7	97.443	0	323.31	52678000000	441	15333000000	15517000000	21829000000	61	58	62	9	9	14.8	97.443	0	66.458	9	41795000	0	6788700	51048000	0	31385000	5	0	2	6	0	5	+
Q8G5X0	Putative pre-16S rRNA nuclease	BL0881	24.293	24.4884	24.7237	20	20	20	20	20	20	3	3	25.7	16.904	0	16.495	166490000	8	36199000	23675000	106620000	3	2	3	NaN	NaN	NaN	NaN	NaN	NaN	NaN	NaN	NaN	NaN	NaN	NaN	NaN	NaN	NaN	NaN	NaN	NaN	NaN
Q8G5X1	Endolytic murein transglycylase	mltG	27.06	27.1308	26.7523	29.0379	28.7759	28.43	20	20	20	12	12	40.2	42.876	0	43.022	1660000000	44	578660000	513990000	567390000	10	9	10	15	15	37.2	42.876	0	323.31	34	997570000	205840000	138050000	0	0	0	15	8	9	0	0	0	+
Q8G5X3	Chorismate synthase	aroC	29.6289	29.6539	29.5388	20	20	20	20	20	20	27	27	85.3	42.363	0	323.31	12292000000	136	3649800000	2911700000	5730200000	27	25	27	NaN	NaN	NaN	NaN	NaN	NaN	NaN	NaN	NaN	NaN	NaN	NaN	NaN	NaN	NaN	NaN	NaN	NaN	NaN
Q8G5X4	Bifunctional shikimate kinase/3-dehydroquinate synthase	aroB	29.5394	29.6945	29.6457	20	20	20	20	20	20	22	22	59.3	58.711	0	168.25	5461700000	59	1781700000	1639200000	2040800000	16	14	20	NaN	NaN	NaN	NaN	NaN	NaN	NaN	NaN	NaN	NaN	NaN	NaN	NaN	NaN	NaN	NaN	NaN	NaN	NaN
Q8G5X5	3-dehydroquinate dehydratase	aroQ	30.2336	30.5989	30.3201	20	20	20	20	20	20	9	9	63.5	16.466	0	102.45	5492500000	26	1732200000	1841700000	1918600000	9	6	8	NaN	NaN	NaN	NaN	NaN	NaN	NaN	NaN	NaN	NaN	NaN	NaN	NaN	NaN	NaN	NaN	NaN	NaN	NaN
Q8G5X8	YkuD domain-containing protein	BL0873	23.0757	20	22.7762	26.4898	25.1359	24.7646	24.3466	24.3594	20	2	2	6.6	56.941	0	4.5744	47587000	2	8840300	29141000	9605800	1	1	1	7	7	22.4	56.941	0	323.31	10	137330000	12459000	11956000	26088000	17261000	0	7	3	2	1	1	0	+
Q8G5X9	Psible ABC transporter component	BL0872	30.8557	30.9207	31.0353	20	20	20	25.6708	25.3323	24.5823	37	37	79.4	55.605	0	323.31	22464000000	232	7238100000	5107700000	10118000000	34	32	35	4	4	15.6	55.605	0	99.123	4	0	0	0	46129000	33986000	13798000	0	0	0	3	3	2	+
Q8G5Y0	Psible ABC transporter component	BL0871	29.4308	29.5219	29.6695	22.0204	22.4513	24.3794	20	20	20	19	19	73.2	44.624	0	323.31	13162000000	125	4129700000	3497100000	5534800000	17	16	19	2	2	8	44.624	0	18.415	2	5468500	4517500	9878300	12470000	0	0	1	1	1	1	0	0	+
Q8G5Y1	Probable ATP binding protein of ABC transporter	BL0870	31.1296	31.3767	31.2231	25.7463	27.4742	26.8623	27.1593	27.472	27.1356	20	20	78.8	28.206	0	323.31	42383000000	165	10350000000	14381000000	17652000000	18	18	20	7	7	23.6	28.206	0	146.52	11	137300000	109640000	57785000	81008000	107730000	120680000	7	5	4	2	2	2	+
Q8G5Y2	Cysteine desulfurase	BL0869	28.8691	28.9996	29.094	20	20	20	25.8433	24.3709	20	20	20	67	45.475	0	323.31	13462000000	111	4099600000	3105300000	6256700000	19	18	20	1	1	6.6	45.475	0	19.574	1	0	0	0	60202000	14102000	0	0	0	0	1	1	0	+
Q8G5Y3	NifU	BL0868	26.8595	26.9155	26.9242	20	20	20	20	20	20	6	6	29.6	19.413	0	92.625	1616600000	32	517890000	372630000	726080000	6	4	6	NaN	NaN	NaN	NaN	NaN	NaN	NaN	NaN	NaN	NaN	NaN	NaN	NaN	NaN	NaN	NaN	NaN	NaN	NaN
Q8G5Y4	FeS	BL0867	27.4556	27.2265	27.4247	20	20	20	20	20	20	8	8	43.7	21.38	0	124.23	1919000000	39	520980000	529660000	868380000	6	6	8	NaN	NaN	NaN	NaN	NaN	NaN	NaN	NaN	NaN	NaN	NaN	NaN	NaN	NaN	NaN	NaN	NaN	NaN	NaN
Q8G5Y5	Gluce-1-phphate adenylyltransferase	glgC	30.9457	31.106	30.8192	20	20	20	20	20	20	18	18	65.5	45.831	0	323.31	28517000000	174	9688900000	8896000000	9932100000	17	17	18	NaN	NaN	NaN	NaN	NaN	NaN	NaN	NaN	NaN	NaN	NaN	NaN	NaN	NaN	NaN	NaN	NaN	NaN	NaN
Q8G5Y6	Psible tRNA/rRNA methyltransferase	tnsR	24.4887	24.4428	24.3224	20	20	20	20	20	20	3	3	13	32.345	0	12.447	136220000	5	39707000	36959000	59549000	3	3	3	NaN	NaN	NaN	NaN	NaN	NaN	NaN	NaN	NaN	NaN	NaN	NaN	NaN	NaN	NaN	NaN	NaN	NaN	NaN
Q8G5Y7	Ribomal RNA small subunit methyltransferase E	BL0864	27.4532	27.2611	27.1863	20	20	20	20	20	20	14	14	69.4	28.633	0	95.987	2686600000	68	966670000	886050000	833860000	13	13	14	NaN	NaN	NaN	NaN	NaN	NaN	NaN	NaN	NaN	NaN	NaN	NaN	NaN	NaN	NaN	NaN	NaN	NaN	NaN
Q8G5Y8	HIT domain-containing protein	BL0863	27.4511	26.6672	27.3905	20	20	20	20	20	20	5	5	41.1	12.355	0	55.533	1231900000	23	474110000	224240000	533550000	5	4	5	NaN	NaN	NaN	NaN	NaN	NaN	NaN	NaN	NaN	NaN	NaN	NaN	NaN	NaN	NaN	NaN	NaN	NaN	NaN
Q8G5Y9	PhoH-like protein	BL0862	26.7459	26.5962	26.4538	26.0095	25.9127	26.5435	20	25.493	20	15	15	53.2	42.886	0	187.88	1482400000	43	519360000	428920000	534080000	11	13	15	11	11	28.6	42.886	0	236.3	15	131620000	21806000	49568000	0	24824000	0	11	3	6	0	1	0	+
Q8G5Z0	Endoribonuclease YbeY	ybeY	25.3116	25.6902	25.3989	20	20	20	20	20	20	2	2	23.6	20.153	0	6.098	187500000	6	90468000	45352000	51678000	2	1	1	NaN	NaN	NaN	NaN	NaN	NaN	NaN	NaN	NaN	NaN	NaN	NaN	NaN	NaN	NaN	NaN	NaN	NaN	NaN
Q8G5Z1	Probable conserved integral membrane protein with CBS domain	BL0860	25.0521	25.4688	24.8198	27.1419	25.6908	25.9831	20	23.8455	20	7	7	17.8	52.144	0	11.585	395790000	18	118150000	133530000	144110000	6	6	7	12	12	27	52.144	0	150.33	18	177640000	38067000	38250000	0	4387800	0	11	5	7	0	1	0	+
Q8G5Z2	GTPase Era	bex	27.963	27.9473	27.6885	23.0124	23.3998	23.4574	20	20	20	13	13	52.8	38.908	0	208.03	3999900000	60	1352100000	1113700000	1534100000	13	12	13	4	4	11.3	38.908	0.0016779	3.3242	6	14117000	3587000	7025500	0	0	0	3	1	3	0	0	0	+
Q8G5Z3	Long-chain-fatty-acid-CoA ligase	fadD2	30.1041	30.0398	29.9287	29.0316	28.966	29.4925	20.9466	23.3303	20	34	30	46.9	77.077	0	323.31	23517000000	236	8383400000	6145700000	8987600000	34	32	34	20	18	32.9	77.077	0	323.31	67	813690000	376160000	368710000	2563600	20454000	0	20	15	17	1	2	0	+
Q8G5Z5	NAD(P) transhydrogenase subunit beta	pntB	30.038	30.5446	29.9027	30.0217	29.0372	30.3488	22.5956	24.4328	20	10	10	25.9	49.132	0	211.7	11696000000	79	3393900000	3885000000	4417400000	9	10	10	9	9	19.6	49.132	0	264.28	52	1911700000	443370000	465130000	7997100	5721400	0	9	9	8	1	1	0	+
Q8G5Z6	Uncharacterized protein	BL0855	23.7281	23.5049	23.1478	20	20	20	20	20	20	5	5	17.4	37.664	0	6.5332	146000000	13	54027000	43294000	48678000	5	5	5	NaN	NaN	NaN	NaN	NaN	NaN	NaN	NaN	NaN	NaN	NaN	NaN	NaN	NaN	NaN	NaN	NaN	NaN	NaN
Q8G5Z9	Branched-chain-amino-acid transaminase	ilvE	28.9231	28.911	29.19	20	20	20	20	20	20	25	25	86.9	41.475	0	323.31	10297000000	109	3504700000	2589600000	4202300000	23	20	23	NaN	NaN	NaN	NaN	NaN	NaN	NaN	NaN	NaN	NaN	NaN	NaN	NaN	NaN	NaN	NaN	NaN	NaN	NaN
Q8G600	MazG domain-containing protein	BL0851	24.5925	24.6271	25.0098	20	20	20	20	20	20	11	11	40.3	34.124	0	49.139	424100000	20	115250000	133100000	175750000	8	8	8	NaN	NaN	NaN	NaN	NaN	NaN	NaN	NaN	NaN	NaN	NaN	NaN	NaN	NaN	NaN	NaN	NaN	NaN	NaN
Q8G602	30S ribomal protein S20	rpsT	30.6478	30.9947	31.0614	27.601	28.1509	25.7489	20	20	20	9	9	59.3	8.9163	0	38.882	17541000000	50	4528100000	5296200000	7716300000	9	8	9	4	4	41.9	8.9163	0	55.288	8	186970000	229360000	15283000	0	0	0	4	4	1	0	0	0	+
Q8G603	Elongation factor 4	lepA	26.4904	26.7484	26.5109	20	20	20	20	20	20	23	23	51.9	69.257	0	156.24	2502100000	87	721660000	727790000	1052700000	22	17	22	NaN	NaN	NaN	NaN	NaN	NaN	NaN	NaN	NaN	NaN	NaN	NaN	NaN	NaN	NaN	NaN	NaN	NaN	NaN
Q8G605	LacI-type transcriptional regulator	BL0846	24.5211	24.7392	24.4871	20	20	20	20	20	20	8	8	32	38.594	0	23.391	258900000	18	83040000	81745000	94110000	8	6	6	NaN	NaN	NaN	NaN	NaN	NaN	NaN	NaN	NaN	NaN	NaN	NaN	NaN	NaN	NaN	NaN	NaN	NaN	NaN
Q8G606	Glycerate kinase	glxK	22.6264	23.1171	23.2206	20	20	20	20	20	20	2	2	6.4	41.4	0.0016722	2.9296	44966000	5	12717000	8033000	24216000	2	2	2	NaN	NaN	NaN	NaN	NaN	NaN	NaN	NaN	NaN	NaN	NaN	NaN	NaN	NaN	NaN	NaN	NaN	NaN	NaN
Q8G612	LacI-type transcriptional regulator	BL0838	23.9514	24.3384	24.0095	20	20	20	20	20	20	3	3	10.9	38.038	0	5.255	135770000	6	43637000	31288000	60850000	3	2	3	NaN	NaN	NaN	NaN	NaN	NaN	NaN	NaN	NaN	NaN	NaN	NaN	NaN	NaN	NaN	NaN	NaN	NaN	NaN
Q8G614	DapB	BL0836	29.3178	28.2478	29.1085	20	20	20	20	20	20	8	8	46.6	36.546	0	122.58	2681300000	30	1051800000	405990000	1223600000	8	5	8	NaN	NaN	NaN	NaN	NaN	NaN	NaN	NaN	NaN	NaN	NaN	NaN	NaN	NaN	NaN	NaN	NaN	NaN	NaN
Q8G616	Glutamate synthase [NADPH] large subunit NADPH-gogat	gltB	28.4895	28.6643	28.4899	20	20	20	20	20	20	62	62	50.7	166.93	0	323.31	12748000000	251	4055700000	3218700000	5474100000	55	46	59	NaN	NaN	NaN	NaN	NaN	NaN	NaN	NaN	NaN	NaN	NaN	NaN	NaN	NaN	NaN	NaN	NaN	NaN	NaN
Q8G617	Glutamate synthase [NADPH] small subunit	gltD	28.1269	27.8171	28.1151	20	20	20	20	20	20	28	28	61.8	56.343	0	302.79	4489200000	117	1322400000	1062800000	2104000000	21	18	26	NaN	NaN	NaN	NaN	NaN	NaN	NaN	NaN	NaN	NaN	NaN	NaN	NaN	NaN	NaN	NaN	NaN	NaN	NaN
Q8G621	Probable oligopeptide binding protein of ABC transporter	dppA1	27.3023	27.2024	27.273	28.9083	27.1846	27.6579	20	20	25.5572	7	7	16.1	58.719	0	58.549	1714500000	35	670970000	388240000	655290000	6	5	7	6	6	10.6	58.719	0	220.29	20	525370000	163890000	139240000	0	0	13094000	6	5	5	0	0	1	+
Q8G622	Uncharacterized protein	BL0828	25.9498	26.0883	26.2013	20	20	20	20	20	20	18	18	34.5	71.923	0	48.583	1147700000	55	307840000	302210000	537650000	13	15	16	NaN	NaN	NaN	NaN	NaN	NaN	NaN	NaN	NaN	NaN	NaN	NaN	NaN	NaN	NaN	NaN	NaN	NaN	NaN
Q8G623	Uncharacterized protein	BL0827	26.1108	26.2395	25.4664	25.5914	24.0727	24.6933	24.6028	20	25.1888	2	2	15.6	17.206	0	29.75	348150000	15	120180000	109770000	118190000	2	2	2	1	1	7.8	17.206	0	118.75	4	93349000	16619000	20746000	23520000	0	24936000	1	1	1	1	0	1	+
Q8G624	Psible glycyltransferase	glgA	29.1345	29.2618	29.2665	20	20	20	20	20	20	22	22	52.2	45.434	0	188.09	12341000000	145	3522600000	3862400000	4956300000	21	21	22	1	1	4.3	45.434	0.001692	3.4095	1	0	0	0	0	0	0	0	0	0	1	0	0	+
Q8G625	Probable ATP binding protein of ABC transporter	BL0825	26.9847	26.8872	26.961	23.6676	23.0545	22.7515	20	20	20	10	10	41.1	27.38	0	88.999	1649400000	36	522900000	474930000	651560000	10	10	9	3	3	14.5	27.38	0	6.1471	3	6272300	7956500	5403800	0	0	0	2	2	2	0	0	0	+
Q8G630	Uncharacterized protein	BL0820	28.5019	28.6485	28.3281	23.7457	23.8017	24.3724	20	20	20	6	6	27.4	29.878	0	39.501	2553300000	21	795740000	839580000	918020000	5	4	6	3	3	14.2	29.878	0	35.888	5	25404000	5407100	10819000	0	0	0	3	1	2	0	0	0	+
Q8G643	Abhydrolase	BL0807	26.4766	26.3933	26.2759	20	20	20	20	20	20	5	5	21.9	34.498	0	17.611	1181000000	17	390880000	279520000	510610000	5	4	5	NaN	NaN	NaN	NaN	NaN	NaN	NaN	NaN	NaN	NaN	NaN	NaN	NaN	NaN	NaN	NaN	NaN	NaN	NaN
Q8G649	tRNA (adenine(58)-N(1))-methyltransferase TrmI	BL0800	28.3235	28.2595	28.2178	25.7469	20	20	20	20	20	8	8	28.7	39.934	0	67.051	3344900000	37	1007400000	1059600000	1278000000	7	6	8	2	2	6.5	39.934	0.0032154	2.5989	1	73897000	21093000	0	175550000	158790000	157740000	2	1	0	1	1	1	+
Q8G650	Uncharacterized protein	BL0799	28.8267	27.316	28.6677	20	20	20	20	20	20	2	2	16.2	20.244	0	45.88	1538600000	9	644320000	163620000	730690000	2	2	2	NaN	NaN	NaN	NaN	NaN	NaN	NaN	NaN	NaN	NaN	NaN	NaN	NaN	NaN	NaN	NaN	NaN	NaN	NaN
Q8G651	5-methyltetrahydropteroyltriglutamate--homocysteine methyltransferase	metE	30.4606	30.688	30.4565	25.0245	23.662	24.355	25.7024	24.5372	24.6311	40	40	62.6	85.358	0	323.31	31462000000	235	9955900000	8934500000	12571000000	36	35	38	5	5	10.6	85.358	0	54.989	5	6068000	3479500	4094600	43672000	7070900	61971000	1	2	2	3	1	3	+
Q8G652	Methylenetetrahydrofolate reductase	metF	26.3267	26.5397	26.3555	20	20	20	20	20	20	8	8	40.8	31.477	0	63.529	1240100000	36	358120000	301050000	580900000	6	6	8	NaN	NaN	NaN	NaN	NaN	NaN	NaN	NaN	NaN	NaN	NaN	NaN	NaN	NaN	NaN	NaN	NaN	NaN	NaN
Q8G654	Bifunctional glutamine synthetase adenylyltransferase/adenylyl-removing enzyme	glnE	29.1618	29.1112	29.0162	26.5729	28.2473	28.8294	20	20	20	52	52	52.3	120.3	0	323.31	10239000000	218	2953600000	2517700000	4767400000	48	44	49	16	16	16.8	120.3	0	187.33	33	171180000	176210000	231100000	0	0	0	12	13	16	0	0	0	+
Q8G655	Aspartate carbamoyltransferase	pyrB	29.7636	29.9359	29.5998	20	20	20	20	20	20	24	24	76.9	35.264	0	289.49	11014000000	144	3429300000	3590200000	3994600000	23	22	24	NaN	NaN	NaN	NaN	NaN	NaN	NaN	NaN	NaN	NaN	NaN	NaN	NaN	NaN	NaN	NaN	NaN	NaN	NaN
Q8G656	Aspartate carbamoyltransferase regulatory chain	pyrI	27.6007	27.5017	27.5989	20	20	20	20	20	20	6	6	49.6	15.518	0	49.942	1966500000	37	626470000	515570000	824510000	5	5	6	NaN	NaN	NaN	NaN	NaN	NaN	NaN	NaN	NaN	NaN	NaN	NaN	NaN	NaN	NaN	NaN	NaN	NaN	NaN
Q8G657	Dihydroorotase	pyrC	26.6702	26.6349	26.9676	20	20	20	20	20	20	13	13	46.6	53.253	0	87.861	1454200000	37	602840000	303910000	547480000	11	10	12	NaN	NaN	NaN	NaN	NaN	NaN	NaN	NaN	NaN	NaN	NaN	NaN	NaN	NaN	NaN	NaN	NaN	NaN	NaN
Q8G658	Orotidine 5-phphate decarboxylase	pyrF	26.7864	27.2243	27.0476	20	20	20	20	20	20	6	6	38.8	33.757	0	135.8	1639100000	41	506230000	426670000	706190000	6	5	6	NaN	NaN	NaN	NaN	NaN	NaN	NaN	NaN	NaN	NaN	NaN	NaN	NaN	NaN	NaN	NaN	NaN	NaN	NaN
Q8G659	Probable dihydroorotate dehydrogenase electron transfer subunit	pyrK	30.8995	30.5793	30.8979	20	20	20	20	20	20	12	12	49.3	29.978	0	39.729	7281600000	53	2499100000	1390800000	3391700000	9	9	10	NaN	NaN	NaN	NaN	NaN	NaN	NaN	NaN	NaN	NaN	NaN	NaN	NaN	NaN	NaN	NaN	NaN	NaN	NaN
Q8G660	Dihydroorotate dehydrogenase	pyrD	26.8089	27.0596	26.9214	20	20	20	20	20	20	13	13	68.1	33.882	0	220.15	2144500000	56	539510000	829500000	775510000	11	12	11	NaN	NaN	NaN	NaN	NaN	NaN	NaN	NaN	NaN	NaN	NaN	NaN	NaN	NaN	NaN	NaN	NaN	NaN	NaN
Q8G661	Orotate phphoribyltransferase	pyrE	30.2216	30.3019	29.8332	20	23.8646	20	22.8676	23.3639	22.9241	18	18	70.1	24.943	0	193.19	14244000000	115	5139300000	4907900000	4197300000	17	16	17	2	2	11.7	24.943	0	9.0803	2	0	7336700	0	13830000	3993300	5804100	0	1	0	2	1	2	+
Q8G662	Uncharacterized protein	BL0787	24.8087	25.4067	25.2954	20	20	20	20	20	20	2	2	7	41.337	0	4.7567	171050000	3	54727000	21088000	95233000	2	1	2	NaN	NaN	NaN	NaN	NaN	NaN	NaN	NaN	NaN	NaN	NaN	NaN	NaN	NaN	NaN	NaN	NaN	NaN	NaN
Q8G663	LysR-type transcriptional regulator	cpsY	25.9546	26.2679	26.1645	20	20	20	20	20	20	10	10	35.8	35.127	0	52.923	1068300000	39	299540000	229800000	538960000	9	7	10	NaN	NaN	NaN	NaN	NaN	NaN	NaN	NaN	NaN	NaN	NaN	NaN	NaN	NaN	NaN	NaN	NaN	NaN	NaN
Q8G664	Psible alpha beta hydrolase	BL0785	27.4159	27.4825	27.2556	20	20	20	20	20	20	11	11	63.6	23.591	0	123.31	3526400000	69	1171900000	887620000	1467000000	11	8	11	NaN	NaN	NaN	NaN	NaN	NaN	NaN	NaN	NaN	NaN	NaN	NaN	NaN	NaN	NaN	NaN	NaN	NaN	NaN
Q8G665	ADP-dependent (S)-NAD(P)H-hydrate dehydratase	nnrD	28.02	28.0594	28.2018	20	20	20	20	20	20	19	19	42.6	60.541	0	139.16	5603900000	118	1640100000	1679900000	2283900000	19	18	19	NaN	NaN	NaN	NaN	NaN	NaN	NaN	NaN	NaN	NaN	NaN	NaN	NaN	NaN	NaN	NaN	NaN	NaN	NaN
Q8G666	Probable aminotransferase	BL0783	29.6375	29.7593	29.5721	20	20	20	20	20	20	17	17	65.7	43.106	0	186.12	13165000000	104	3436700000	3934000000	5794800000	15	16	17	NaN	NaN	NaN	NaN	NaN	NaN	NaN	NaN	NaN	NaN	NaN	NaN	NaN	NaN	NaN	NaN	NaN	NaN	NaN
Q8G668	Uncharacterized protein	BL0781	24.3379	24.2466	24.7345	25.8854	25.9347	26.7591	20	20	20	4	4	16.7	36.298	0	14.151	143690000	8	37084000	20556000	86051000	3	1	3	4	4	12.3	36.298	0	22.241	7	144130000	32316000	37257000	0	0	0	4	2	2	0	0	0	+
Q8G674	MutT-like protein	BL0774	26.8733	26.8783	26.7387	20	20	20	20	20	20	13	13	82	23.433	0	56.776	2132500000	52	605500000	601830000	925210000	11	10	12	NaN	NaN	NaN	NaN	NaN	NaN	NaN	NaN	NaN	NaN	NaN	NaN	NaN	NaN	NaN	NaN	NaN	NaN	NaN
Q8G677	Uncharacterized protein	BL0771	24.1632	23.6513	20	24.7437	25.435	25.5461	20	25.8147	25.8147	2	2	17.4	22.846	0	4.5417	31421000	5	18786000	12635000	0	1	2	0	5	5	35.2	22.846	0	116.08	12	51282000	37934000	29069000	0	25596000	24291000	5	4	4	0	1	1	+
Q8G680	Uncharacterized protein	BL0768	24.87	25.0848	25.1289	20	20	20	20	20	20	6	6	21.3	31.305	0	11.62	362500000	14	111190000	110970000	140330000	6	5	5	NaN	NaN	NaN	NaN	NaN	NaN	NaN	NaN	NaN	NaN	NaN	NaN	NaN	NaN	NaN	NaN	NaN	NaN	NaN
Q8G681	N-acetyltransferase domain-containing protein	BL0766	25.6382	25.7572	25.4843	20	20	20	20	20	20	8	8	56.5	19.784	0	20.746	796340000	32	273350000	247770000	275220000	7	6	8	NaN	NaN	NaN	NaN	NaN	NaN	NaN	NaN	NaN	NaN	NaN	NaN	NaN	NaN	NaN	NaN	NaN	NaN	NaN
Q8G682	N-acetyltransferase domain-containing protein	BL0765	22.1458	20	22.8833	20	20	20	20	20	20	1	1	9.2	20.434	0.0016821	3.1553	14987000	2	4640400	0	10347000	1	0	1	NaN	NaN	NaN	NaN	NaN	NaN	NaN	NaN	NaN	NaN	NaN	NaN	NaN	NaN	NaN	NaN	NaN	NaN	NaN
Q8G689	Probable endonuclease 4	nfo	24.802	24.9016	24.8402	20	20	20	20	20	20	5	5	24.7	30.554	0	14.024	346950000	18	105140000	108650000	133150000	5	5	5	NaN	NaN	NaN	NaN	NaN	NaN	NaN	NaN	NaN	NaN	NaN	NaN	NaN	NaN	NaN	NaN	NaN	NaN	NaN
Q8G690	Multifunctional fusion protein	trpBC	28.3705	28.6188	28.3513	20	20	20	20	20	20	37	37	57.3	75.094	0	272.56	4363900000	107	1146300000	1344300000	1873400000	27	30	35	NaN	NaN	NaN	NaN	NaN	NaN	NaN	NaN	NaN	NaN	NaN	NaN	NaN	NaN	NaN	NaN	NaN	NaN	NaN
Q8G691	Tryptophan synthase alpha chain	trpA	29.0206	29.2542	28.9383	20	20	20	20	20	20	6	6	23.7	30.932	0	183.71	2792000000	32	1108400000	540860000	1142700000	6	6	4	NaN	NaN	NaN	NaN	NaN	NaN	NaN	NaN	NaN	NaN	NaN	NaN	NaN	NaN	NaN	NaN	NaN	NaN	NaN
Q8G692	Phphatidylglycerol--prolipoprotein diacylglyceryl transferase	lgt	26.6283	26.7676	26.3546	27.0742	28.0962	28.4622	20	20	20	6	6	25.1	35.426	0	27.586	655840000	18	225130000	176590000	254110000	5	3	6	5	5	14.6	35.426	0	124.97	15	230940000	163950000	170880000	0	0	0	4	4	4	0	0	0	+
Q8G693	Ribule-phphate 3-epimerase	r	30.3732	30.5522	30.3498	22.7365	20	20	26.4819	24.3986	20	13	13	73.4	24.152	0	226.99	11812000000	47	4848700000	2602200000	4361500000	12	9	13	3	3	25.7	24.152	0	29.705	3	1964000	0	0	88932000	21061000	0	1	0	0	3	2	0	+
Q8G694	Phphoribyl-ATP pyrophphatase	hisE	31.4017	30.7601	31.4936	20	20	20	20	20	20	8	8	97.7	9.9332	0	151.75	13159000000	45	4209900000	2540300000	6408900000	8	6	8	NaN	NaN	NaN	NaN	NaN	NaN	NaN	NaN	NaN	NaN	NaN	NaN	NaN	NaN	NaN	NaN	NaN	NaN	NaN
Q8G695	ATP phphoribyltransferase	hisG	28.6542	28.7502	28.323	20	20	20	20	20	20	13	13	60.1	30.892	0	166.86	5932900000	75	2163100000	2051800000	1717900000	11	11	13	NaN	NaN	NaN	NaN	NaN	NaN	NaN	NaN	NaN	NaN	NaN	NaN	NaN	NaN	NaN	NaN	NaN	NaN	NaN
Q8G697	Uncharacterized protein	BL0749	24.3059	24.3836	24.006	22.8955	22.824	23.0582	23.9067	24.0117	20	6	6	22.2	35.56	0	13.233	157170000	11	28565000	57942000	70668000	2	5	6	2	2	7.4	35.56	0	3.9114	3	12775000	2882700	5181500	14894000	10798000	0	2	1	2	1	1	0	+
Q8G699	Uncharacterized protein	BL0748	25.2662	25.3577	24.7037	24.9866	24.7171	24.8597	24.8046	20	20	9	9	40.7	30.074	0	61.652	323630000	25	94425000	122500000	106700000	7	6	7	5	5	25.3	30.074	0	120.76	10	53121000	14395000	9021000	37634000	0	0	5	4	2	1	0	0	+
Q8G6A0	Psible signal transduction protein	garA	28.946	28.7294	28.9683	25.2983	26.5297	26.3373	20	20	20	5	5	32.7	16.006	0	23.085	3467700000	28	1050900000	946840000	1470000000	4	5	5	3	3	26.5	16.006	0	8.6833	7	44338000	62421000	41587000	0	0	0	3	2	2	0	0	0	+
Q8G6A3	Probable hydrolase or phphatase	BL0744	26.8137	27.0379	26.9125	20	20	20	20	20	20	13	13	63.2	26.801	0	59.212	2283300000	82	700700000	620830000	961750000	12	9	13	NaN	NaN	NaN	NaN	NaN	NaN	NaN	NaN	NaN	NaN	NaN	NaN	NaN	NaN	NaN	NaN	NaN	NaN	NaN
Q8G6A4	RNA polymerase-binding protein RbpA	rbpA	28.2935	28.1734	28.5539	20	20	20	20	20	20	10	10	67	13.173	0	102.96	3928800000	59	1049200000	959850000	1919700000	10	10	10	NaN	NaN	NaN	NaN	NaN	NaN	NaN	NaN	NaN	NaN	NaN	NaN	NaN	NaN	NaN	NaN	NaN	NaN	NaN
Q8G6A5	Probable helicase	helY	24.6904	24.8467	24.5196	24.6734	25.5022	25.6536	20	20	20	13	13	16.9	96.487	0	36.765	476440000	34	157150000	134050000	185240000	11	11	13	4	4	4.1	96.487	0	8.0028	6	51367000	9724700	35246000	0	0	0	3	2	2	0	0	0	+
Q8G6A6	WYL domain-containing protein	BL0741	28.5943	28.9562	28.5012	20	20	20	20	20	20	24	24	48.5	70.2	0	323.31	6823600000	106	2255500000	2041100000	2527000000	23	19	22	NaN	NaN	NaN	NaN	NaN	NaN	NaN	NaN	NaN	NaN	NaN	NaN	NaN	NaN	NaN	NaN	NaN	NaN	NaN
Q8G6A7	Probable UTP-gluce-1-phphate uridylyltransferase	ugpA	27.8272	27.7794	28.0355	23.6287	23.2178	23.1143	20	20	20	24	24	54.6	57.464	0	206.42	6892800000	124	1748600000	1733600000	3410700000	21	19	24	4	4	11.6	57.464	0	14.286	5	6199900	9924400	5140400	0	0	0	2	2	1	1	0	0	+
Q8G6A8	GTPase Der	der	28.1231	28.3236	27.9501	27.2226	28.0097	27.9798	20	20	20	26	26	53.6	51.186	0	216.21	7221400000	113	2191600000	2382200000	2647600000	26	25	23	17	17	37.8	51.186	0	53.65	25	198950000	161080000	132840000	0	0	0	15	17	16	0	0	0	+
Q8G6A9	Pseudouridine synthase	rluB	28.0659	28.114	28.0525	25.807	29.3015	29.7758	24.9628	24.8244	25.2662	21	21	77	28.746	0	82.677	6646900000	106	2015100000	1939200000	2692600000	20	19	20	11	11	39.1	28.746	0	42.32	28	142200000	460080000	376990000	21199000	28081000	19912000	10	11	9	1	2	1	+
Q8G6B0	Probable membrane channel protein	BL0736	29.038	28.8222	28.3912	27.182	28.6803	29.1255	20	20	20	6	6	32.3	33.411	0	182.26	2757500000	29	1073700000	931830000	751970000	6	6	6	5	5	18.3	33.411	0	289.55	11	166040000	243570000	311640000	0	0	0	5	4	5	0	0	0	+
Q8G6B1	Bifunctional purine biynthesis protein PurH	purH	31.2287	31.2776	31.3031	21.5585	20	23.9498	25.3448	20	23.1562	38	38	75.2	58.412	0	323.31	55059000000	315	17663000000	14616000000	22779000000	38	37	38	5	5	13.9	58.412	0	17.076	6	10024000	0	6468300	30933000	0	12052000	3	0	2	3	0	2	+
Q8G6B3	Succinate--CoA ligase [ADP-forming] subunit alpha	sucD	28.7184	28.8907	28.9422	20	20	20	20	20	20	12	12	52.8	30.671	0	80.958	7403200000	82	2108200000	2078200000	3216800000	11	9	11	NaN	NaN	NaN	NaN	NaN	NaN	NaN	NaN	NaN	NaN	NaN	NaN	NaN	NaN	NaN	NaN	NaN	NaN	NaN
Q8G6B4	Succinate--CoA ligase [ADP-forming] subunit beta	sucC	29.1401	29.1564	29.1774	20	20	23.1394	23.7357	23.1493	20	22	22	58.2	42.693	0	241.38	10627000000	114	3111900000	3259600000	4255300000	19	17	21	1	1	3.2	42.693	0.0017123	3.5887	2	0	0	4546800	13969000	6047300	0	0	0	1	1	1	0	+
Q8G6B5	Adenine phphoribyltransferase	apt	30.1421	30.3016	29.8082	20	20	20	24.0304	24.8218	23.3794	11	11	64.2	20.251	0	119.85	19974000000	93	6753100000	7302200000	5919000000	10	10	11	2	2	15	20.251	0	46.086	4	0	0	0	26399000	6340900	13291000	0	0	0	2	1	2	+
Q8G6B7	Holliday junction ATP-dependent DNA helicase RuvB	ruvB	26.6126	26.5475	25.8793	20	20	20	20	20	20	7	7	23.7	38.678	0	18.775	639390000	22	232700000	217120000	189570000	5	7	7	NaN	NaN	NaN	NaN	NaN	NaN	NaN	NaN	NaN	NaN	NaN	NaN	NaN	NaN	NaN	NaN	NaN	NaN	NaN
Q8G6B8	Holliday junction ATP-dependent DNA helicase RuvA	ruvA	26.6958	26.4582	26.5347	20	20	20	20	20	20	9	9	64.4	21.964	0	40.74	516690000	22	207760000	192560000	116380000	7	7	7	NaN	NaN	NaN	NaN	NaN	NaN	NaN	NaN	NaN	NaN	NaN	NaN	NaN	NaN	NaN	NaN	NaN	NaN	NaN
Q8G6C0	Probable transcriptional regulatory protein BL0726	BL0726	29.7376	29.9754	29.9289	20	20	20	20	20	20	13	13	66.9	26.974	0	323.31	11491000000	106	3273700000	3534300000	4682600000	12	12	12	1	1	7.2	26.974	0	6.3255	1	0	0	0	0	0	0	0	0	0	1	0	0	+
Q8G6C1	HIT domain-containing protein	BL0725	27.2266	27.133	26.856	20	20	20	20	20	20	8	8	42.3	21.943	0	61.917	693910000	15	214170000	208020000	271720000	4	4	7	NaN	NaN	NaN	NaN	NaN	NaN	NaN	NaN	NaN	NaN	NaN	NaN	NaN	NaN	NaN	NaN	NaN	NaN	NaN
Q8G6C2	Threonine--tRNA ligase	thrS	29.3238	29.3099	29.514	20	20	20	20	20	20	44	44	68.8	76.834	0	323.31	25513000000	242	7706400000	6189500000	11617000000	41	35	42	NaN	NaN	NaN	NaN	NaN	NaN	NaN	NaN	NaN	NaN	NaN	NaN	NaN	NaN	NaN	NaN	NaN	NaN	NaN
Q8G6C3	Uncharacterized protein	BL0722	31.3851	30.8129	31.1694	20	20	20	20	20	20	9	9	52.3	31.852	0	132.74	10138000000	32	4557100000	522240000	5059100000	7	6	9	NaN	NaN	NaN	NaN	NaN	NaN	NaN	NaN	NaN	NaN	NaN	NaN	NaN	NaN	NaN	NaN	NaN	NaN	NaN
Q8G6C4	Undecaprenyl-diphphatase	uppP	26.4543	26.6449	26.8846	27.9258	28.4241	28.3608	22.8401	20	20	3	3	12.2	31.977	0	39.42	501600000	8	79723000	89566000	332310000	2	3	3	3	3	12.2	31.977	0	82.887	9	291010000	228130000	175510000	6582700	0	0	3	2	2	1	0	0	+
Q8G6C5	Uncharacterized protein	BL0720	26.4988	26.5169	26.694	20	20	20	20	20	20	6	6	25.5	28.995	0	30.802	1420700000	48	408180000	405210000	607340000	6	6	6	NaN	NaN	NaN	NaN	NaN	NaN	NaN	NaN	NaN	NaN	NaN	NaN	NaN	NaN	NaN	NaN	NaN	NaN	NaN
Q8G6C6	Chaperone protein DnaJ	dnaJ	27.3745	27.3843	27.4281	25.8354	25.4771	25.8329	20	20	20	13	13	37	40.593	0	85.949	2310100000	49	687280000	649340000	973450000	9	8	13	4	4	16.3	40.593	0	44.68	5	91925000	26555000	25483000	0	0	0	3	3	3	0	0	0	+
Q8G6C7	Heat-inducible transcription repressor HrcA	hrcA	23.9702	24.3813	24.195	20	20	20	20	20	20	5	5	19.6	39.456	0	20.658	100780000	6	34186000	33870000	32723000	3	3	3	NaN	NaN	NaN	NaN	NaN	NaN	NaN	NaN	NaN	NaN	NaN	NaN	NaN	NaN	NaN	NaN	NaN	NaN	NaN
Q8G6D0	Branched-chain amino acid transport system carrier protein	BL0714	22.9279	22.6919	22.567	20	24.7421	24.3115	20	20	20	1	1	2.7	47.288	0	6.9174	22787000	5	7979700	6497500	8309300	1	1	1	1	1	2.7	47.288	0	8.7236	2	0	16741000	10246000	0	0	0	0	1	1	0	0	0	+
Q8G6D2	Probable aminotransferase Hi0286	BL0712	27.2613	27.6649	27.2503	20	20	20	20	20	20	15	15	44.7	57.418	0	186.16	2203600000	51	642880000	750900000	809790000	12	11	15	NaN	NaN	NaN	NaN	NaN	NaN	NaN	NaN	NaN	NaN	NaN	NaN	NaN	NaN	NaN	NaN	NaN	NaN	NaN
Q8G6D3	Uncharacterized protein	BL0711	23.2676	23.6291	23.3582	20	20	20	20	20	20	5	5	19.1	31.48	0	4.6732	116640000	9	38014000	36521000	42110000	4	4	5	NaN	NaN	NaN	NaN	NaN	NaN	NaN	NaN	NaN	NaN	NaN	NaN	NaN	NaN	NaN	NaN	NaN	NaN	NaN
Q8G6D4	Protein-export membrane protein SecG	secG	25.2534	25.975	25.5306	20	20	20	20	20	20	1	1	29.3	8.7285	0	80.326	428060000	10	133900000	196310000	97848000	1	1	1	NaN	NaN	NaN	NaN	NaN	NaN	NaN	NaN	NaN	NaN	NaN	NaN	NaN	NaN	NaN	NaN	NaN	NaN	NaN
Q8G6D5	Triephphate isomerase	tpiA	26.7565	26.5235	26.2668	20	20	20	20	20	20	10	10	44.9	29.143	0	53.013	1103100000	32	477030000	295980000	330100000	9	6	10	NaN	NaN	NaN	NaN	NaN	NaN	NaN	NaN	NaN	NaN	NaN	NaN	NaN	NaN	NaN	NaN	NaN	NaN	NaN
Q8G6D7	Probable cell division protein WhiA	whiA	28.4826	28.5031	27.9403	23.0491	25.2579	24.2318	20	20	20	21	21	64.6	34.498	0	185.59	6148900000	91	2230500000	2080800000	1837600000	19	19	20	2	2	8.9	34.498	0	22.087	3	9111300	23998000	10497000	0	0	0	1	2	2	0	0	0	+
Q8G6D9	Probable shikimate 5-dehydrogenase	aroE	27.0467	27.3148	27.0829	20	20	20	20	20	20	7	7	35	35.048	0	63.15	1434800000	26	448150000	477990000	508650000	5	5	7	NaN	NaN	NaN	NaN	NaN	NaN	NaN	NaN	NaN	NaN	NaN	NaN	NaN	NaN	NaN	NaN	NaN	NaN	NaN
Q8G6E0	UvrABC system protein C	uvrC	27.4783	27.4039	27.0551	20	20	20	20	20	20	13	13	19.3	83.181	0	85.071	994590000	27	308450000	291670000	394470000	9	9	13	NaN	NaN	NaN	NaN	NaN	NaN	NaN	NaN	NaN	NaN	NaN	NaN	NaN	NaN	NaN	NaN	NaN	NaN	NaN
Q8G6E1	UvrABC system protein A	uvrA	28.0337	27.9976	27.9504	20	20	20	20	20	20	49	49	55.7	111.72	0	323.31	5253800000	150	1633200000	1440100000	2180500000	41	34	45	NaN	NaN	NaN	NaN	NaN	NaN	NaN	NaN	NaN	NaN	NaN	NaN	NaN	NaN	NaN	NaN	NaN	NaN	NaN
Q8G6E2	Uncharacterized protein	BL0701	24.9206	24.976	24.8501	20	20	20	20	20	20	4	4	26.1	21.346	0	8.439	182020000	9	34494000	24184000	123340000	3	2	4	NaN	NaN	NaN	NaN	NaN	NaN	NaN	NaN	NaN	NaN	NaN	NaN	NaN	NaN	NaN	NaN	NaN	NaN	NaN
Q8G6E3	Uncharacterized protein	BL0700	20	23.5768	23.5797	20	20	20	20	20	20	3	3	9.4	44.536	0.0025021	2.7305	52710000	6	0	21826000	30884000	2	2	2	NaN	NaN	NaN	NaN	NaN	NaN	NaN	NaN	NaN	NaN	NaN	NaN	NaN	NaN	NaN	NaN	NaN	NaN	NaN
Q8G6E4	Uncharacterized protein	BL0699	25.8063	26.1541	25.768	20	20	20	20	20	20	43	43	42.1	130.71	0	157.99	2015700000	117	593070000	612850000	809790000	36	31	40	NaN	NaN	NaN	NaN	NaN	NaN	NaN	NaN	NaN	NaN	NaN	NaN	NaN	NaN	NaN	NaN	NaN	NaN	NaN
Q8G6E5	Uncharacterized protein	BL0698	26.4582	26.6158	26.5976	20	20	20	20	20	20	8	8	43.2	24.83	0	33.439	746150000	19	333660000	129780000	282720000	6	3	6	NaN	NaN	NaN	NaN	NaN	NaN	NaN	NaN	NaN	NaN	NaN	NaN	NaN	NaN	NaN	NaN	NaN	NaN	NaN
Q8G6E6	Uncharacterized protein	BL0697	26.0183	25.3741	25.9855	20	20	20	20	20	20	9	9	23.9	60.608	0	69.222	521340000	18	210180000	42611000	268560000	8	7	8	NaN	NaN	NaN	NaN	NaN	NaN	NaN	NaN	NaN	NaN	NaN	NaN	NaN	NaN	NaN	NaN	NaN	NaN	NaN
Q8G6E7	Uncharacterized protein	BL0695	24.9323	25.1192	24.5893	23.7216	26.5633	20	20	20	20	1	1	8.4	22.889	0	8.5292	138670000	7	43850000	46159000	48659000	1	1	1	1	1	8.4	22.889	0	14.648	3	13312000	61357000	0	0	0	0	1	1	0	0	0	0	+
Q8G6E9	ATP binding protein of ABC transporter	BL0693	31.0814	31.299	30.7806	20	20	20	20	20	20	5	5	9.7	57.014	0	4.8298	7362400000	7	2079000000	2601200000	2682200000	2	3	5	NaN	NaN	NaN	NaN	NaN	NaN	NaN	NaN	NaN	NaN	NaN	NaN	NaN	NaN	NaN	NaN	NaN	NaN	NaN
Q8G6F0	Uncharacterized protein	BL0692	26.31	24.8564	25.5349	20	20	20	20	20	20	1	1	4.9	24.88	0	4.7246	233250000	5	86796000	45666000	100790000	1	1	1	NaN	NaN	NaN	NaN	NaN	NaN	NaN	NaN	NaN	NaN	NaN	NaN	NaN	NaN	NaN	NaN	NaN	NaN	NaN
Q8G6F2	Uncharacterized protein	BL0690	28.3008	28.501	28.2261	20	20	20	20	20	20	10	10	51.9	25.365	0	323.31	3580600000	65	1370400000	1004400000	1205900000	10	10	9	NaN	NaN	NaN	NaN	NaN	NaN	NaN	NaN	NaN	NaN	NaN	NaN	NaN	NaN	NaN	NaN	NaN	NaN	NaN
Q8G6F3	ATP binding protein of ABC transporter	BL0689	27.8371	27.8091	27.7044	22.96	22.5233	22.7552	20	20	20	21	21	54.6	58.611	0	185.65	3736600000	80	1118200000	962130000	1656300000	21	14	21	3	3	8.6	58.611	0	7.3631	4	16238000	2440000	2363800	0	0	0	3	1	1	0	0	0	+
Q8G6F5	Anthranilate synthase component 1	tr	28.7326	28.9288	28.6625	20	20	20	20	20	20	29	29	63.7	56.678	0	323.31	8833900000	143	2628300000	2551300000	3654300000	27	24	27	NaN	NaN	NaN	NaN	NaN	NaN	NaN	NaN	NaN	NaN	NaN	NaN	NaN	NaN	NaN	NaN	NaN	NaN	NaN
Q8G6F6	Phphoribyl-AMP cyclohydrolase	hisI	25.8999	25.5729	26.1096	20	20	20	20	20	20	7	7	77.1	14.604	0	67.809	658270000	26	198930000	131590000	327740000	6	4	7	NaN	NaN	NaN	NaN	NaN	NaN	NaN	NaN	NaN	NaN	NaN	NaN	NaN	NaN	NaN	NaN	NaN	NaN	NaN
Q8G6F7	Imidazole glycerol phphate synthase subunit HisF	hisF	26.8453	26.9765	26.7927	20	20	20	20	20	20	17	17	66.4	27.551	0	80.743	1620700000	67	461020000	501910000	657800000	15	14	16	NaN	NaN	NaN	NaN	NaN	NaN	NaN	NaN	NaN	NaN	NaN	NaN	NaN	NaN	NaN	NaN	NaN	NaN	NaN
Q8G6F9	Protein probably involved in xylan degradation psible xylan esterase	BL0682	25.7095	25.7765	25.7693	20	20	20	20	20	20	7	7	31.5	32.724	0	35.01	635960000	39	193480000	186790000	255690000	7	6	6	NaN	NaN	NaN	NaN	NaN	NaN	NaN	NaN	NaN	NaN	NaN	NaN	NaN	NaN	NaN	NaN	NaN	NaN	NaN
Q8G6G1	Psible tRNA/rRNA methyltransferase	BL0680	28.0971	27.8752	28.1354	28.2733	28.0597	27.9902	20	25.0095	23.8953	7	7	45	17.015	0	114.99	1904100000	30	754800000	346060000	803200000	7	6	6	5	5	40.2	17.015	0	235.79	19	491660000	196030000	170900000	0	23148000	7013300	5	4	4	0	1	1	+
Q8G6G2	DUF4032 domain-containing protein	BL0679	29.7657	29.7741	29.6241	20	20	20	22.4169	20.6718	19.7319	26	26	61.9	53.454	0	293.37	17612000000	148	5478700000	4689600000	7443900000	24	25	25	3	3	10.4	53.454	0	6.5698	3	11796000	0	0	4921000	1645800	424370	1	0	0	2	1	1	+
Q8G6G6	Psible cell surface protein similar to FimA fimbrial subunit of Actinomyces naeslundii	BL0675	28.5793	28.2152	27.9043	27.8649	28.2461	27.2237	20	20	20	12	12	29	55.558	0	323.31	2545400000	47	870090000	1032200000	643140000	11	9	7	10	10	27	55.558	0	323.31	18	295540000	242270000	43418000	0	0	0	9	8	6	0	0	0	+
Q8G6G9	Probable glycyltransferase	BL0672	26.1097	26.2815	26.1643	20	20	20	20	20	20	10	10	27.7	43.558	0	43.7	1340000000	46	385810000	385910000	568290000	8	8	10	NaN	NaN	NaN	NaN	NaN	NaN	NaN	NaN	NaN	NaN	NaN	NaN	NaN	NaN	NaN	NaN	NaN	NaN	NaN
Q8G6H0	Ribonucleide-diphphate reductase subunit beta	nrdF	27.9074	27.7159	28.0088	20	20	20	20	20	20	14	14	34.2	37.613	0	41.424	2275600000	38	698810000	420840000	1155900000	10	9	12	NaN	NaN	NaN	NaN	NaN	NaN	NaN	NaN	NaN	NaN	NaN	NaN	NaN	NaN	NaN	NaN	NaN	NaN	NaN
Q8G6H1	Ribonucleide-diphphate reductase	nrdE	26.2559	26.3982	26.582	20	20	20	20	20	20	27	27	38.2	81.488	0	126.27	3236700000	101	877580000	845790000	1513300000	23	20	27	NaN	NaN	NaN	NaN	NaN	NaN	NaN	NaN	NaN	NaN	NaN	NaN	NaN	NaN	NaN	NaN	NaN	NaN	NaN
Q8G6H8	AAA	BL0662	25.2608	25.3006	25.1558	20	20	20	20	20	20	12	12	39.4	40.271	0	39.825	578050000	37	170110000	177280000	230660000	11	11	10	NaN	NaN	NaN	NaN	NaN	NaN	NaN	NaN	NaN	NaN	NaN	NaN	NaN	NaN	NaN	NaN	NaN	NaN	NaN
Q8G6I0	Non-specific serine/threonine protein kinase	BL0660	24.7364	25.1023	24.6036	20	20	20	20	20	20	4	4	9.2	77.843	0	19.009	282420000	11	77930000	94876000	109610000	4	4	4	NaN	NaN	NaN	NaN	NaN	NaN	NaN	NaN	NaN	NaN	NaN	NaN	NaN	NaN	NaN	NaN	NaN	NaN	NaN
Q8G6I2	G5 domain-containing protein	BL0658	24.4916	24.618	23.7961	20	24.6047	24.3013	20	20	20	3	3	7.4	52.473	0	16.691	117240000	12	40111000	43946000	33186000	2	3	2	2	2	4.6	52.473	0	5.4865	2	7804000	13886000	11275000	0	0	0	1	2	2	0	0	0	+
Q8G6I3	Ribomal RNA small subunit methyltransferase A	rsmA	26.9487	27.0744	26.6171	20	20	20	20	20	20	14	14	42.9	32.646	0	97.978	1756600000	61	578280000	618110000	560220000	12	13	11	NaN	NaN	NaN	NaN	NaN	NaN	NaN	NaN	NaN	NaN	NaN	NaN	NaN	NaN	NaN	NaN	NaN	NaN	NaN
Q8G6I4	4-diphphocytidyl-2-C-methyl-D-erythritol kinase	is	24.7843	24.9401	24.7999	20	20	20	20	20	20	3	3	13	33.286	0	9.6325	152370000	6	52361000	32060000	67947000	3	1	3	NaN	NaN	NaN	NaN	NaN	NaN	NaN	NaN	NaN	NaN	NaN	NaN	NaN	NaN	NaN	NaN	NaN	NaN	NaN
Q8G6I5	LytR	BL0655	26.9966	27.2645	26.832	29.0887	29.7733	29.5288	20	20	20	10	10	52.6	22.547	0	26.12	1929000000	44	566290000	614420000	748300000	9	8	10	7	7	32.5	22.547	0	83.469	25	749030000	540880000	386640000	0	0	0	7	7	7	0	0	0	+
Q8G6I6	Probable RNA nucleotidyltransferase	pcnA	27.2385	27.2809	27.4196	20	20	20	20	20	20	23	23	54.6	53.933	0	106.75	2899300000	84	834160000	714490000	1350700000	21	18	22	NaN	NaN	NaN	NaN	NaN	NaN	NaN	NaN	NaN	NaN	NaN	NaN	NaN	NaN	NaN	NaN	NaN	NaN	NaN
Q8G6I7	Nudix hydrolase domain-containing protein	BL0653	24.2458	24.1406	24.4504	20	20	20	20	20	20	7	7	42.5	20.367	0	18.129	171320000	18	52174000	25560000	93586000	5	2	7	NaN	NaN	NaN	NaN	NaN	NaN	NaN	NaN	NaN	NaN	NaN	NaN	NaN	NaN	NaN	NaN	NaN	NaN	NaN
Q8G6I8	Uncharacterized protein	BL0652	24.4582	24.4945	24.2917	27.9777	28.1058	27.1764	20	25.9021	20	15	15	27	82.053	0	120.85	625300000	55	207130000	177360000	240810000	14	13	14	15	15	25.5	82.053	0	323.31	36	401860000	128970000	112750000	0	10418000	0	14	12	14	0	1	0	+
Q8G6I9	Conserved hypothetical membrane protein in MviN family	BL0651	24.4545	24.1943	24.4131	24.9907	26.6432	26.5915	20	20	20	5	5	10.4	61.616	0	107.37	153310000	12	51530000	38120000	63657000	3	4	4	6	6	11	61.616	0	77.533	11	52847000	60115000	48336000	0	0	0	6	4	5	0	0	0	+
Q8G6J0	Uncharacterized protein	BL0650	28.2202	28.3304	28.0407	29.9106	29.467	29.8101	20	20	20	21	21	34.1	73.257	0	181.23	4424800000	106	1220000000	1389100000	1815800000	21	19	21	22	22	35.7	73.257	0	323.31	74	1169400000	558370000	449880000	0	0	0	21	17	15	0	0	0	+
Q8G6J1	Thioredoxin reductase	trxB	28.1131	28.0409	28.2325	20	20	20	20	20	20	13	13	56.3	35.665	0	137.5	4188200000	53	1368300000	891720000	1928200000	13	10	13	NaN	NaN	NaN	NaN	NaN	NaN	NaN	NaN	NaN	NaN	NaN	NaN	NaN	NaN	NaN	NaN	NaN	NaN	NaN
Q8G6J2	Probable chromome partitioning protein	parB	27.2578	27.3904	27.2995	23.9462	25.6903	25.6135	20	20	20	26	26	69.3	48.433	0	214.35	5600700000	115	1233700000	1845700000	2521400000	18	21	26	7	7	16.3	48.433	0	9.7562	8	22422000	34697000	22833000	0	0	0	5	5	5	0	0	0	+
Q8G6J3	Chromome partitioning protein ParA	parA	25.9687	26.1835	25.8751	20	20	20	20	20	20	10	10	33.9	36.38	0	76.772	1079000000	34	316460000	372440000	390080000	8	10	9	NaN	NaN	NaN	NaN	NaN	NaN	NaN	NaN	NaN	NaN	NaN	NaN	NaN	NaN	NaN	NaN	NaN	NaN	NaN
Q8G6J4	Ribomal RNA small subunit methyltransferase G	rsmG	27.9326	27.6897	27.9802	20	20	20	20	20	20	10	10	56.1	24.163	0	63.565	1583400000	27	484710000	543040000	555630000	9	8	10	NaN	NaN	NaN	NaN	NaN	NaN	NaN	NaN	NaN	NaN	NaN	NaN	NaN	NaN	NaN	NaN	NaN	NaN	NaN
Q8G6J5	R3H domain-containing protein	jag	29.6263	29.6915	29.706	20	20	20	20	20	20	14	14	62.1	20.136	0	189.97	9675300000	76	2621600000	2457500000	4596200000	14	13	14	1	1	15.3	20.136	0.0075758	1.7589	1	0	0	0	0	0	0	0	0	0	0	1	0	+
Q8G6J6	Membrane protein insertase YidC	yidC	28.1513	28.135	27.8876	28.9422	27.7722	27.6026	29.2505	25.9351	20	8	8	21.5	38.128	0	57.416	2067000000	40	636500000	756010000	674450000	8	7	7	9	9	22.1	38.128	0	136.42	27	590260000	163010000	217430000	438330000	34997000	0	9	3	5	1	1	0	+
Q8G6J8	Ribonuclease P protein component	rnpA	24.6426	24.8536	24.6735	23.273	22.7762	22.738	20	20	20	4	4	41.2	13.318	0	7.5098	201020000	8	40060000	60080000	100880000	2	3	4	1	1	16	13.318	0	10.263	3	13303000	4285100	3442600	0	0	0	1	1	1	0	0	0	+
Q8G6K0	Chromomal replication initiator protein DnaA	dnaA	28.5116	28.6831	28.273	20	20	20	20	20	20	23	23	59.6	55.308	0	272.83	4975600000	77	1373800000	1811000000	1790800000	19	18	21	NaN	NaN	NaN	NaN	NaN	NaN	NaN	NaN	NaN	NaN	NaN	NaN	NaN	NaN	NaN	NaN	NaN	NaN	NaN
Q8G6K2	Beta sliding clamp	dnaN	29.7546	29.9756	29.677	20	20	20	20	20	20	22	22	63.4	40.967	0	323.31	17790000000	145	5003200000	5326500000	7460700000	19	18	21	NaN	NaN	NaN	NaN	NaN	NaN	NaN	NaN	NaN	NaN	NaN	NaN	NaN	NaN	NaN	NaN	NaN	NaN	NaN
Q8G6K3	DNA replication and repair protein RecF	recF	24.934	24.8514	24.4381	20	20	20	20	20	20	6	6	20	42.877	0	17.71	186660000	19	62977000	60418000	63264000	4	5	4	NaN	NaN	NaN	NaN	NaN	NaN	NaN	NaN	NaN	NaN	NaN	NaN	NaN	NaN	NaN	NaN	NaN	NaN	NaN
Q8G6K5	DNA gyrase subunit B	gyrB1	27.8666	28.0885	27.9088	20	20	20	26.7442	27.2154	27.1435	26	26	49.9	76.977	0	323.31	7270200000	148	2270500000	2124100000	2875700000	26	20	26	2	2	2.7	76.977	0.0045732	1.8327	3	0	843150	1149000	112410000	101290000	91444000	0	1	1	1	1	1	+
Q8G6K6	DNA gyrase subunit A	gyrA1	27.8345	28.0806	28.0854	20	20	20	20	20	20	49	49	53.6	98.052	0	323.31	12481000000	238	3315200000	3495700000	5670200000	46	41	47	NaN	NaN	NaN	NaN	NaN	NaN	NaN	NaN	NaN	NaN	NaN	NaN	NaN	NaN	NaN	NaN	NaN	NaN	NaN
Q8G6K7	DUF3566 domain-containing protein	BL0633	29.3217	29.1991	28.5225	30.2857	30.0235	30.0875	20	20	20	5	5	39.9	19.765	0	59.058	4135200000	50	1390100000	1578200000	1167000000	5	5	5	5	5	39.9	19.765	0	301.79	40	1859300000	748960000	672170000	0	0	0	5	5	5	0	0	0	+
Q8G6K9	Uncharacterized protein	BL0631	24.2081	24.6521	23.7931	20	20	20	20	20	20	11	11	25.8	53.491	0	11.256	264980000	19	66380000	95832000	102770000	7	6	9	NaN	NaN	NaN	NaN	NaN	NaN	NaN	NaN	NaN	NaN	NaN	NaN	NaN	NaN	NaN	NaN	NaN	NaN	NaN
Q8G6L0	Glutamate dehydrogenase	gdhA	29.2971	29.442	29.3057	20	20	20	20	20	20	35	35	79.2	48.776	0	323.31	16585000000	216	5041800000	5176700000	6366400000	32	32	34	NaN	NaN	NaN	NaN	NaN	NaN	NaN	NaN	NaN	NaN	NaN	NaN	NaN	NaN	NaN	NaN	NaN	NaN	NaN
Q8G6L1	AsnC-type transcriptional regulator	BL0629	26.7401	26.7053	26.5193	20	20	20	20	20	20	5	5	43.8	15.56	0	31.708	750580000	18	156740000	90169000	503670000	4	3	5	NaN	NaN	NaN	NaN	NaN	NaN	NaN	NaN	NaN	NaN	NaN	NaN	NaN	NaN	NaN	NaN	NaN	NaN	NaN
Q8G6L2	Aminotransferase	BL0628	28.6648	29.0222	28.7021	20	20	20	20	20	20	23	23	60.1	47.184	0	323.31	11340000000	132	3254400000	4162500000	3922600000	23	20	23	NaN	NaN	NaN	NaN	NaN	NaN	NaN	NaN	NaN	NaN	NaN	NaN	NaN	NaN	NaN	NaN	NaN	NaN	NaN
Q8G6L8	Uncharacterized protein	BL0621	24.8263	24.3326	24.6781	20	20	20	20	20	20	2	2	9.3	29.679	0.0097087	2.0625	101430000	6	30493000	25033000	45902000	2	2	2	NaN	NaN	NaN	NaN	NaN	NaN	NaN	NaN	NaN	NaN	NaN	NaN	NaN	NaN	NaN	NaN	NaN	NaN	NaN
Q8G6M0	Uncharacterized protein	BL0619	26.312	26.3254	26.0471	20	20	20	20	20	20	10	10	22.9	50.322	0	20.22	669070000	26	232210000	95333000	341530000	10	6	9	NaN	NaN	NaN	NaN	NaN	NaN	NaN	NaN	NaN	NaN	NaN	NaN	NaN	NaN	NaN	NaN	NaN	NaN	NaN
Q8G6M2	Uncharacterized protein	BL0617	27.2714	27.1994	27.0095	28.1794	25.8523	26.0357	24.7257	24.9081	24.9063	10	10	29.5	45.691	0	80.705	1773500000	35	598720000	513860000	660910000	9	7	10	9	9	22.3	45.691	0	235.04	18	295330000	54966000	59326000	24152000	20218000	19137000	9	6	7	1	1	1	+
Q8G6M3	Carbonic anhydrase	icfA	29.5018	29.5155	29.5105	20	20	20	20	20	20	10	10	58.1	24.825	0	281.16	6842100000	52	2398400000	1517300000	2926400000	9	8	10	NaN	NaN	NaN	NaN	NaN	NaN	NaN	NaN	NaN	NaN	NaN	NaN	NaN	NaN	NaN	NaN	NaN	NaN	NaN
Q8G6M4	Alkyl hydroperoxide reductase C	ahpC	29.8892	30.1752	30.1752	20	22.4826	20	24.8451	24.4116	24.0859	12	12	79.7	21.211	0	174.68	18060000000	105	4672800000	4252000000	9135600000	12	9	12	2	2	15	21.211	0	6.7242	2	0	2280500	0	28963000	17014000	10585000	0	1	0	2	2	2	+
Q8G6M5	Thioredoxin reductase-like protein	BL0614	27.7929	28.0171	27.9729	20	20	20	20	20	20	22	22	42.5	66.231	0	214.29	7118900000	126	2184000000	1821000000	3113800000	22	18	21	NaN	NaN	NaN	NaN	NaN	NaN	NaN	NaN	NaN	NaN	NaN	NaN	NaN	NaN	NaN	NaN	NaN	NaN	NaN
Q8G6M6	Probable integral membrane transporter	BL0613	26.2374	26.1479	25.9442	24.2104	25.6962	25.4377	20	24.8705	24.6582	5	5	11	45.959	0	7.5225	607390000	18	209530000	149460000	248400000	5	5	5	4	4	10.7	45.959	0	9.9974	9	23857000	40716000	25499000	0	14848000	11299000	1	4	3	0	1	1	+
Q8G6M8	LacI-type transcriptional regulator	BL0610	20	27.9674	25.1366	20	20	20	20	20	20	3	3	11.3	36.286	0	5.8173	323380000	4	0	300210000	23166000	0	3	3	NaN	NaN	NaN	NaN	NaN	NaN	NaN	NaN	NaN	NaN	NaN	NaN	NaN	NaN	NaN	NaN	NaN	NaN	NaN
Q8G6M9	Uncharacterized protein	BL0609	23.3377	24.0862	23.5651	20	20	20	20	20	20	9	9	19.7	60.57	0	17.633	179270000	17	39365000	64724000	75180000	6	6	7	NaN	NaN	NaN	NaN	NaN	NaN	NaN	NaN	NaN	NaN	NaN	NaN	NaN	NaN	NaN	NaN	NaN	NaN	NaN
Q8G6N4	Phphoenolpyruvate carboxylase	ppc	31.184	31.2744	31.2317	20	24.5059	24.7101	20	20	20	59	59	67.1	102.59	0	323.31	52518000000	360	16024000000	15987000000	20508000000	56	51	58	3	3	3.7	102.59	0	93.688	4	0	4344600	21647000	12112000	0	0	1	1	2	1	0	0	+
Q8G6N5	Uncharacterized protein	BL0603	25.4903	25.6814	25.5477	26.0709	26.4366	26.0605	20	20	20	9	9	16.3	68.595	0	32.326	648110000	27	150900000	193180000	304030000	7	8	7	6	6	12	68.595	0	54.926	12	112150000	50917000	37105000	0	0	0	6	4	5	0	0	0	+
Q8G6N6	Sodium/proline symporter	opuE	26.0612	26.3077	25.6021	23.2541	24.3479	24.5776	20	20	20	3	3	6.6	58.91	0	5.8657	269460000	9	45598000	182100000	41771000	3	3	3	2	2	5.3	58.91	0	8.793	3	5015700	15899000	12756000	0	0	0	1	2	2	0	0	0	+
Q8G6N7	Amidohydro	BL0601	23.7733	24.2302	23.8001	20	20	20	20	20	20	3	3	4.5	63.765	0.00084962	3.4388	104330000	8	24664000	27245000	52419000	2	3	3	NaN	NaN	NaN	NaN	NaN	NaN	NaN	NaN	NaN	NaN	NaN	NaN	NaN	NaN	NaN	NaN	NaN	NaN	NaN
Q8G6N8	Tryptophan--tRNA ligase	trpS	29.9956	29.9313	30.071	20	20	20	20	20	20	26	26	70.2	39.966	0	313.12	15909000000	124	5091300000	4075300000	6742400000	26	21	24	NaN	NaN	NaN	NaN	NaN	NaN	NaN	NaN	NaN	NaN	NaN	NaN	NaN	NaN	NaN	NaN	NaN	NaN	NaN
Q8G6N9	Uncharacterized protein	BL0599	27.6733	28.0951	28.2004	20	20	20	20	20	20	6	6	57.1	15.561	0	32.242	2207900000	24	572690000	628170000	1007000000	4	4	6	NaN	NaN	NaN	NaN	NaN	NaN	NaN	NaN	NaN	NaN	NaN	NaN	NaN	NaN	NaN	NaN	NaN	NaN	NaN
Q8G6P0	SCP	BL0598	23.7593	23.9722	23.0784	20	20	20	20	20	20	3	3	16.4	19.645	0	5.5832	66544000	6	28051000	15579000	22915000	2	1	3	NaN	NaN	NaN	NaN	NaN	NaN	NaN	NaN	NaN	NaN	NaN	NaN	NaN	NaN	NaN	NaN	NaN	NaN	NaN
Q8G6P1	Alpha-1,4 glucan phphorylase	glgP	30.6431	30.8348	30.4827	20	20	20	25.4831	24.6132	24.3799	43	43	47.9	94.62	0	323.31	42879000000	317	13037000000	14290000000	15552000000	39	42	41	4	4	5.6	94.62	0	36.065	4	2991800	0	0	53464000	14842000	11162000	1	0	0	3	2	1	+
Q8G6P3	Uncharacterized protein	BL0595	30.1905	29.8339	29.6502	24.1272	27.1437	27.5211	20	20	20	3	3	48.2	9.2993	0	94.371	3720300000	22	1518900000	1121700000	1079700000	3	3	3	1	1	17.6	9.2993	0	13.521	4	24047000	88456000	94787000	0	0	0	1	1	1	0	0	0	+
Q8G6P5	Cell division protein CrgA	crgA	28.4208	28.7217	28.6096	27.5361	29.0242	28.3757	20	20	20	2	2	15.5	11.638	0	4.4756	1477500000	6	455510000	454390000	567580000	2	2	2	4	4	18.4	11.638	0	12.803	13	311470000	295290000	175460000	0	0	0	4	4	4	0	0	0	+
Q8G6P6	Uncharacterized protein	BL0592	23.4752	23.8924	23.5106	21.9271	20	21.9605	22.9905	20	23.2013	3	3	13.9	28.434	0	5.5578	59167000	4	7618100	36611000	14938000	1	3	1	1	1	4.9	28.434	0.0017007	3.4602	1	4999200	0	1017400	8621800	0	7123300	1	0	1	1	0	1	+
Q8G6P7	Uncharacterized protein	BL0591	27.0332	27.293	26.9485	29.1337	28.7537	28.9858	25.5687	25.9667	20	14	14	41.3	45.277	0	96.934	1911300000	48	464700000	547130000	899460000	12	10	14	12	12	40	45.277	0	323.31	38	611650000	356760000	256850000	32958000	45219000	0	12	9	10	1	1	0	+
Q8G6P8	Para-aminobenzoate synthase glutamine amidotransferase component II	pabA	29.0057	28.6971	29.3422	20	20	20	24.4116	20	20	6	6	46.3	22.699	0	116.86	4741800000	24	1427700000	609290000	2704900000	6	4	6	1	1	14.5	22.699	0	63.455	1	0	0	0	22317000	0	0	0	0	0	1	0	0	+
Q8G6P9	Probable serine/threonine-protein kinase PknB	pknB	28.2133	28.3251	28.1105	28.6082	28.0802	28.2226	20	20	20	22	22	35.1	72.243	0	154.33	2769300000	76	1102400000	575900000	1091000000	21	17	19	16	16	27	72.243	0	252.35	38	560440000	155180000	157000000	0	0	0	15	13	14	0	0	0	+
Q8G6Q0	Non-specific serine/threonine protein kinase	pknA	26.2501	26.2699	26.4105	25.4502	24.9924	25.3642	20	20	20	11	11	36.4	34.591	0	24.102	1440400000	36	432870000	350340000	657200000	10	8	10	6	6	21.8	34.591	0	21.043	10	61821000	16541000	24003000	0	0	0	6	3	4	0	0	0	+
Q8G6Q1	Probable penicillin binding protein transpeptidase	pbpA	25.0449	25.0516	24.8486	26.8076	25.8691	25.9741	20	24.822	26.2387	9	9	23	51.106	0	74.864	457830000	25	157200000	145510000	155130000	8	9	7	7	7	17.6	51.106	0	70.313	16	174370000	39492000	43936000	0	14138000	26776000	7	5	7	0	1	3	+
Q8G6Q2	Protein involved in cell wall formation and stabilization of the FtsZ ring during cell division	rodA	24.2785	24.5066	24.2447	25.7614	26.0093	25.8371	20	20	20	3	3	6.2	56.074	0.0041085	2.4615	181010000	9	55806000	51195000	74010000	3	2	3	2	2	3.3	56.074	0.0016313	2.8877	3	67610000	35381000	36190000	0	0	0	2	1	2	0	0	0	+
Q8G6Q3	Psible phphoprotein phphatase	BL0585	27.6393	28.0773	27.6455	28.5943	27.3366	27.8592	25.0095	20	25.4858	17	17	47.9	59.679	0	245.49	3695800000	76	1053000000	1072900000	1569900000	16	15	14	12	12	26.1	59.679	0	323.31	27	511510000	113510000	117350000	19205000	0	40522000	11	6	7	1	0	2	+
Q8G6Q4	FHA domain-containing protein	BL0584	26.7379	26.8369	26.6351	26.1835	27.0243	27.1748	20	20	20	7	7	30.7	19.53	0	15.138	914350000	31	323330000	303970000	287060000	7	6	7	5	5	29.5	19.53	0	33.538	11	138330000	62019000	76205000	0	0	0	5	4	4	0	0	0	+
Q8G6Q5	FHA domain-containing protein	BL0583	29.4079	29.5553	29.6638	28.8565	27.6127	28.433	20	22.9983	20	12	12	63.1	25.381	0	202.03	7882900000	60	1964200000	2442900000	3475700000	10	11	11	11	11	42.5	25.381	0	91.698	29	524010000	173070000	235900000	0	2639200	0	8	9	7	0	1	0	+
Q8G6Q6	Probable dipeptidyl peptidase IV	BL0582	27.0544	27.0874	27.1303	20	20	20	20	20	20	17	17	35.3	89.507	0	122.38	1692600000	62	585520000	426350000	680760000	16	15	17	NaN	NaN	NaN	NaN	NaN	NaN	NaN	NaN	NaN	NaN	NaN	NaN	NaN	NaN	NaN	NaN	NaN	NaN	NaN
Q8G6Q7	Hydrolase	BL0581	25.7346	25.5699	25.403	25.3991	25.8393	24.9156	20	20	20	9	9	36.4	40.307	0	25.945	578460000	30	162790000	127590000	288070000	6	6	8	6	6	19.8	40.307	0	104.03	8	62459000	31811000	17230000	0	0	0	6	3	2	0	0	0	+
Q8G6S0	Peptide methionine sulfoxide reductase MsrA	msrA	27.567	27.351	27.7993	20	20	20	20	20	20	5	5	26.9	36.856	0	15.939	1201200000	9	412590000	276300000	512320000	5	4	5	NaN	NaN	NaN	NaN	NaN	NaN	NaN	NaN	NaN	NaN	NaN	NaN	NaN	NaN	NaN	NaN	NaN	NaN	NaN
Q8G6S6	UPF0145 protein BL0562	BL0562	27.8003	27.6257	27.682	25.8837	25.0422	25.1095	20	20	20	4	4	26.4	11.708	0	59.919	1857200000	36	601910000	547760000	707550000	4	4	4	4	4	26.4	11.708	0	10.894	7	71118000	38112000	15270000	0	0	0	4	3	2	0	0	0	+
Q8G6S7	N-acetyltransferase domain-containing protein	BL0561	23.0529	23.6975	23.1291	20	20	20	20	20	20	2	2	12.7	19.651	0	4.5956	58134000	6	14623000	22500000	21010000	2	2	2	NaN	NaN	NaN	NaN	NaN	NaN	NaN	NaN	NaN	NaN	NaN	NaN	NaN	NaN	NaN	NaN	NaN	NaN	NaN
Q8G6T2	Queuine tRNA-ribyltransferase	tgt	26.15	26.325	26.1928	20	20	20	20	20	20	10	10	28.6	48.349	0	51.024	982650000	42	228130000	298690000	455840000	6	8	9	NaN	NaN	NaN	NaN	NaN	NaN	NaN	NaN	NaN	NaN	NaN	NaN	NaN	NaN	NaN	NaN	NaN	NaN	NaN
Q8G6T3	Psible DO serine protease	degP	27.5345	27.4755	27.3471	30.0462	29.2172	29.4821	20	20	20	11	11	14.1	67.499	0	81.556	3685900000	80	1186800000	1105000000	1394200000	11	11	11	12	12	14.7	67.499	0	239.09	41	1022700000	449730000	469190000	0	0	0	11	8	10	0	0	0	+
Q8G6T4	Probable cation-transporting ATPase V	BL0554	27.1022	27.2406	27.1671	28.079	27.8385	26.9895	20	24.6512	25.8339	16	16	27.3	75.321	0	55.364	2105700000	44	815740000	624450000	665520000	13	13	14	13	13	20.6	75.321	0	323.31	27	291070000	165850000	84032000	0	4980800	39922000	12	11	9	0	1	1	+
Q8G6T6	Probable ferredoxin/ferredoxin-NADP reductase	fprA	29.3852	29.5619	29.4531	20	20	20	23.8084	23.2443	22.4571	37	37	77	53.028	0	323.31	26959000000	233	7961900000	7751800000	11246000000	36	30	37	3	3	9.7	53.028	0	17.051	4	4942500	9867100	12036000	18287000	5969700	1797900	1	1	1	2	1	1	+
Q8G6T7	Protease HtpX homolog	htpX	25.5126	25.4132	25.1306	26.3432	25.6719	26.192	20	20	20	4	4	19.3	33.1	0	19.736	330000000	21	108470000	89716000	131820000	4	3	4	6	6	27.8	33.1	0	33.028	13	133900000	33878000	27772000	0	0	0	6	4	3	0	0	0	+
Q8G6T8	Fructe-bisphphate aldolase	fba	26.5373	26.8192	26.3342	20	20	20	20	20	20	8	8	35.8	38.349	0	24.924	794660000	25	190310000	221170000	383170000	5	4	8	NaN	NaN	NaN	NaN	NaN	NaN	NaN	NaN	NaN	NaN	NaN	NaN	NaN	NaN	NaN	NaN	NaN	NaN	NaN
Q8G6T9	Adenyluccinate synthetase	purA	29.2745	29.2428	29.4727	20	20	20	20	20	20	23	23	54.4	46.451	0	202.11	10742000000	91	3267700000	3411000000	4063600000	22	20	22	NaN	NaN	NaN	NaN	NaN	NaN	NaN	NaN	NaN	NaN	NaN	NaN	NaN	NaN	NaN	NaN	NaN	NaN	NaN
Q8G6U2	LacI-type transcriptional regulator	BL0546	27.7089	27.5486	27.5355	20	20	20	20	20	20	7	7	32.1	39.189	0	41.781	811660000	16	532600000	69795000	209270000	5	4	6	NaN	NaN	NaN	NaN	NaN	NaN	NaN	NaN	NaN	NaN	NaN	NaN	NaN	NaN	NaN	NaN	NaN	NaN	NaN
Q8G6U5	LacI-type transcriptional regulator	BL0543	25.027	25.1039	25.2435	20	20	20	20	20	20	8	8	28.8	37.505	0	17.194	543410000	26	162610000	133960000	246840000	8	6	8	NaN	NaN	NaN	NaN	NaN	NaN	NaN	NaN	NaN	NaN	NaN	NaN	NaN	NaN	NaN	NaN	NaN	NaN	NaN
Q8G6U7	Sucre phphorylase	spl	28.7444	28.8778	28.7958	25.7423	20	20	23.2849	20	20	12	12	23.6	56.415	0	267.41	6046300000	65	1986500000	1631200000	2428600000	11	11	10	1	1	2.8	56.415	0	4.1267	2	73663000	0	0	10220000	0	0	1	0	0	1	0	0	+
Q8G6U8	MFS domain-containing protein	BL0534	25.6859	25.4321	25.1873	27.2493	27.7467	27.3122	20	24.6756	20	3	3	6.4	57.431	0	9.1484	429580000	21	143880000	127120000	158580000	3	3	3	4	4	7.9	57.431	0	121.73	18	198890000	149130000	81190000	0	10827000	0	4	3	3	0	1	0	+
Q8G6U9	LacI-type transcriptional regulator	scrR	23.7756	23.868	23.2902	20	20	20	20	20	20	3	3	9.2	37.324	0	4.012	89710000	8	31830000	26402000	31478000	3	2	3	NaN	NaN	NaN	NaN	NaN	NaN	NaN	NaN	NaN	NaN	NaN	NaN	NaN	NaN	NaN	NaN	NaN	NaN	NaN
Q8G6V1	Ketol-acid reductoisomerase (NADP(+)) 2	ilvC2	29.7906	29.9168	30.414	25.3837	24.493	25.0184	27.8889	27.0652	27.3605	10	10	46.3	38.551	0	48.361	6534200000	52	2165400000	466050000	3902700000	9	8	10	11	11	44.6	38.56	0	248.77	27	43807000	23295000	16172000	246240000	110720000	86843000	4	4	2	10	6	7	+
Q8G6V2	Ketol-acid reductoisomerase (NADP(+)) 1	ilvC1	31.1639	31.2635	31.1138	25.3837	24.493	25.0184	27.8889	27.0652	27.3605	29	23	79.4	38.56	0	323.31	62298000000	289	18912000000	18386000000	25000000000	28	26	28	11	11	44.6	38.56	0	248.77	27	43807000	23295000	16172000	246240000	110720000	86843000	4	4	2	10	6	7	+
Q8G6V3	Probable alpha-1,4-glucidase maltase-like enzyme	aglA	25.8904	25.8967	26.16	20	20	20	20	20	20	21	21	45.5	67.101	0	88.635	1354900000	67	403850000	288070000	663010000	15	13	19	NaN	NaN	NaN	NaN	NaN	NaN	NaN	NaN	NaN	NaN	NaN	NaN	NaN	NaN	NaN	NaN	NaN	NaN	NaN
Q8G6V4	Probable LacI-type transcriptional regulator	BL0528	26.2445	26.365	26.3648	20	20	20	20	20	20	11	11	41.9	36.624	0	51.228	860520000	38	277650000	233020000	349860000	10	8	11	NaN	NaN	NaN	NaN	NaN	NaN	NaN	NaN	NaN	NaN	NaN	NaN	NaN	NaN	NaN	NaN	NaN	NaN	NaN
Q8G6V5	4-alpha-glucanotransferase	malQ	26.5076	26.62	26.5111	20	20	20	20	20	20	26	26	54.1	81.883	0	196.94	2441600000	86	659240000	621470000	1160900000	22	18	23	NaN	NaN	NaN	NaN	NaN	NaN	NaN	NaN	NaN	NaN	NaN	NaN	NaN	NaN	NaN	NaN	NaN	NaN	NaN
Q8G6V6	Probable LacI-type transcriptional regulator	BL0525	25.0615	25.3013	24.6578	20	20	20	20	20	20	7	7	23.5	36.316	0	21.655	297930000	22	95072000	120130000	82733000	6	6	6	NaN	NaN	NaN	NaN	NaN	NaN	NaN	NaN	NaN	NaN	NaN	NaN	NaN	NaN	NaN	NaN	NaN	NaN	NaN
Q8G6V8	Psible xylidase or glucidase	BL0523	28.6296	28.6365	28.5494	20	20	20	20	20	20	34	34	57.6	77.421	0	192.95	6045400000	146	1952200000	1690200000	2402900000	32	28	33	NaN	NaN	NaN	NaN	NaN	NaN	NaN	NaN	NaN	NaN	NaN	NaN	NaN	NaN	NaN	NaN	NaN	NaN	NaN
Q8G6W1	Chaperone protein DnaK	dnaK	30.6203	30.7338	30.7232	29.655	29.2382	29.7008	26.9	25.8045	24.9487	49	49	66	66.942	0	323.31	63469000000	321	19548000000	18236000000	25685000000	46	45	43	29	29	49.8	66.942	0	323.31	85	1207800000	373760000	430070000	110130000	52863000	15405000	26	19	19	7	5	2	+
Q8G6W2	Protein GrpE	gr	27.6425	27.714	27.8121	20	20	20	20	20	20	11	11	44	23.569	0	291.91	2336000000	35	650390000	687700000	997880000	9	8	11	NaN	NaN	NaN	NaN	NaN	NaN	NaN	NaN	NaN	NaN	NaN	NaN	NaN	NaN	NaN	NaN	NaN	NaN	NaN
Q8G6W3	Chaperone protein similar to DnaJ	BL0517	26.4146	26.4559	26.4145	24.7035	25.8563	25.3879	24.7687	20	20	17	17	48.1	35.699	0	48.98	1702900000	55	498410000	495050000	709390000	14	15	15	9	9	27.7	35.699	0	18.423	14	37146000	42888000	21858000	15941000	0	0	7	5	5	1	0	0	+
Q8G6W4	Probable MerR-type-transcriptional regulator	BL0516	24.673	25.3647	25.0258	22.2666	22.0015	21.6864	20	20	20	3	3	19	21.886	0	7.7602	240610000	7	59902000	88511000	92202000	3	3	3	1	1	7.2	21.886	0.0032103	2.584	3	6621500	2504700	1660900	0	0	0	1	1	1	0	0	0	+
Q8G6W5	Hypothetical transmembrane protein in xanthine/uracil permeases family	BL0515	24.9271	24.8307	25.8568	24.5706	24.0381	24.905	20	20	20	3	3	14.2	46.619	0	61.237	238620000	12	30831000	26115000	181670000	2	1	3	2	2	5.8	46.619	0	38.92	5	39655000	3886000	18122000	0	0	0	2	1	2	0	0	0	+
Q8G6W6	Psible acyl protein synthase/acyl-CoA reductase-like protein	BL0514	27.8554	27.898	28.283	20	20	20	20	20	20	18	18	58.7	42.237	0	323.31	3753800000	52	949020000	735960000	2068900000	17	13	18	NaN	NaN	NaN	NaN	NaN	NaN	NaN	NaN	NaN	NaN	NaN	NaN	NaN	NaN	NaN	NaN	NaN	NaN	NaN
Q8G6W7	Acyl-CoA reductase	BL0513	26.0478	26.0582	26.0904	20	20	20	20	20	20	10	10	31.5	54.288	0	21.505	986940000	24	303150000	293820000	389980000	8	7	9	NaN	NaN	NaN	NaN	NaN	NaN	NaN	NaN	NaN	NaN	NaN	NaN	NaN	NaN	NaN	NaN	NaN	NaN	NaN
Q8G6W8	3-oxoacyl-[acyl-carrier protein] reductase	BL0512	25.6197	25.9161	25.3405	20	20	20	20	20	20	5	5	36.7	27.612	0	34.941	436600000	18	158770000	146110000	131720000	5	4	4	NaN	NaN	NaN	NaN	NaN	NaN	NaN	NaN	NaN	NaN	NaN	NaN	NaN	NaN	NaN	NaN	NaN	NaN	NaN
Q8G6W9	Uncharacterized protein	BL0511	28.7648	28.8408	28.9674	20	20	20	20	20	20	9	9	62.3	24.178	0	219.2	3577800000	52	903400000	593140000	2081200000	7	6	9	NaN	NaN	NaN	NaN	NaN	NaN	NaN	NaN	NaN	NaN	NaN	NaN	NaN	NaN	NaN	NaN	NaN	NaN	NaN
Q8G6X0	DedA integral membrane protein	dedA	25.5063	25.5051	25.8318	24.4198	20	20	20	24.4518	25.8349	5	5	19.9	26.51	0	16.567	453810000	20	127690000	124440000	201680000	5	5	4	3	3	10.4	26.51	0	29.082	5	67325000	0	0	0	8415100	28981000	3	0	0	0	1	1	+
Q8G6X8	DAGKc domain-containing protein	BL0502	27.4624	26.9479	27.2206	23.2297	23.6135	24.96	20	20	20	10	10	34	40.546	0	28.531	1385400000	31	425640000	300980000	658820000	7	8	9	2	2	6.1	40.546	0	4.0799	1	17478000	10632000	11894000	0	0	0	2	2	2	0	0	0	+
Q8G6X9	Psible TetR-type transcriptional regulator	BL0501	26.598	25.6613	25.8555	20	20	20	20	20	20	7	7	39.2	22.569	0	21.438	419480000	20	162040000	67940000	189490000	6	4	6	NaN	NaN	NaN	NaN	NaN	NaN	NaN	NaN	NaN	NaN	NaN	NaN	NaN	NaN	NaN	NaN	NaN	NaN	NaN
Q8G6Y0	DNA polymerase III subunit gamma/tau	dnaX	26.1388	26.4983	26.2286	20	20	20	20	20	20	19	19	24.3	100.59	0	59.19	1339500000	60	385220000	423050000	531230000	16	13	18	NaN	NaN	NaN	NaN	NaN	NaN	NaN	NaN	NaN	NaN	NaN	NaN	NaN	NaN	NaN	NaN	NaN	NaN	NaN
Q8G6Y1	Recombination protein RecR	recR	26.13	26.3493	26.2693	20	20	20	20	20	20	7	7	50	21.692	0	23.077	729340000	21	265600000	238850000	224890000	5	6	6	NaN	NaN	NaN	NaN	NaN	NaN	NaN	NaN	NaN	NaN	NaN	NaN	NaN	NaN	NaN	NaN	NaN	NaN	NaN
Q8G6Y2	Psible sortase-like protein	BL0498	23.5568	23.4284	23.1439	23.2526	20	24.0546	20	23.6759	20	2	2	5.3	40.866	0.0033031	2.5194	47796000	4	11843000	10391000	25563000	2	1	2	3	3	7.4	40.866	0	8.3359	4	23245000	0	7144700	0	5583300	0	3	0	2	0	1	0	+
Q8G6Y5	Uncharacterized protein	BL0495	23.982	24.4475	24.1247	20	20	20	20	20	20	5	5	19	46.994	0	19.732	175290000	9	57114000	66876000	51302000	5	4	3	NaN	NaN	NaN	NaN	NaN	NaN	NaN	NaN	NaN	NaN	NaN	NaN	NaN	NaN	NaN	NaN	NaN	NaN	NaN
Q8G6Y6	Aspartokinase	askA	27.4416	27.4625	27.7027	20	22.8275	23.9296	20	20	20	9	9	47.2	27.041	0	79.292	2008200000	32	635050000	370600000	1002600000	9	6	9	2	2	11	27.041	0.0017182	3.6763	2	3500400	4440200	7862900	0	0	0	1	1	1	0	0	0	+
Q8G6Y7	Aspartate kinase	askB	28.6033	29.0912	28.9655	20	20	20	20	20	20	8	8	55.6	18.661	0	43.228	3771900000	35	1206700000	1038200000	1527000000	8	7	7	NaN	NaN	NaN	NaN	NaN	NaN	NaN	NaN	NaN	NaN	NaN	NaN	NaN	NaN	NaN	NaN	NaN	NaN	NaN
Q8G6Y8	Aspartate-semialdehyde dehydrogenase	asd	27.6854	27.7923	27.5489	20	20	20	20	20	20	23	23	62.1	40.296	0	122.67	5991200000	99	1911100000	1642500000	2437600000	20	20	22	NaN	NaN	NaN	NaN	NaN	NaN	NaN	NaN	NaN	NaN	NaN	NaN	NaN	NaN	NaN	NaN	NaN	NaN	NaN
Q8G6Y9	Uncharacterized protein	BL0491	26.0556	26.4184	25.8575	20	20	20	20	20	20	6	6	33.8	26.047	0	127.21	679590000	20	218100000	168570000	292920000	6	3	6	NaN	NaN	NaN	NaN	NaN	NaN	NaN	NaN	NaN	NaN	NaN	NaN	NaN	NaN	NaN	NaN	NaN	NaN	NaN
Q8G6Z0	Metalloph domain-containing protein	BL0490	25.4564	25.5073	25.22	20	20	20	20	20	20	6	6	17.4	56.987	0	19.062	431540000	25	124530000	141550000	165460000	4	5	6	NaN	NaN	NaN	NaN	NaN	NaN	NaN	NaN	NaN	NaN	NaN	NaN	NaN	NaN	NaN	NaN	NaN	NaN	NaN
Q8G6Z2	2-isopropylmalate synthase	leuA	29.8071	29.778	29.6998	20	20	20	20	20	20	35	35	50.5	70.502	0	323.31	18985000000	184	5736100000	5062900000	8186000000	31	26	35	NaN	NaN	NaN	NaN	NaN	NaN	NaN	NaN	NaN	NaN	NaN	NaN	NaN	NaN	NaN	NaN	NaN	NaN	NaN
Q8G6Z3	Penicillin-insensitive transglycylase	BL0487	25.8931	26.0917	25.699	28.3256	29.8419	29.6182	24.3187	25.0619	24.8661	19	19	32.7	86.263	0	124.99	1199100000	49	368140000	366170000	464770000	15	14	17	23	23	33.3	86.263	0	323.31	52	848620000	369570000	337050000	14728000	91161000	71537000	21	18	16	1	3	2	+
Q8G6Z4	Psible pre-pilin peptidase	BL0486	26.0331	26.0747	25.6465	25.906	25.7138	26.4507	20	20	20	5	5	23	39.816	0	57.342	494990000	13	172840000	153170000	168970000	4	4	4	3	3	18.3	39.816	0	31.813	12	88743000	31623000	43795000	0	0	0	3	2	2	0	0	0	+
Q8G6Z5	DNA topoisomerase 1	topA	28.3024	28.4857	28.3138	20	20	20	20	20	20	55	55	64.2	110.38	0	323.31	11196000000	247	3308700000	3550900000	4335900000	53	50	52	NaN	NaN	NaN	NaN	NaN	NaN	NaN	NaN	NaN	NaN	NaN	NaN	NaN	NaN	NaN	NaN	NaN	NaN	NaN
Q8G6Z6	Thymidylate kinase	tmk	25.5694	25.9766	25.4886	20	20	20	20	20	20	11	11	63.6	22.625	0	34.922	691120000	33	198750000	233190000	259170000	8	8	9	NaN	NaN	NaN	NaN	NaN	NaN	NaN	NaN	NaN	NaN	NaN	NaN	NaN	NaN	NaN	NaN	NaN	NaN	NaN
Q8G6Z7	Psible DNA polymerase III delta prime subunit	BL0483	26.0671	25.9907	25.4973	20	20	20	20	20	20	16	16	53.1	42.044	0	48.248	591880000	40	337140000	151040000	103700000	14	14	10	NaN	NaN	NaN	NaN	NaN	NaN	NaN	NaN	NaN	NaN	NaN	NaN	NaN	NaN	NaN	NaN	NaN	NaN	NaN
Q8G6Z9	Dipeptidase	pD	28.23	28.4201	28.3737	20	20	20	23.7974	20	20	22	22	58.7	59.75	0	286.69	7679300000	119	2231000000	2205500000	3242800000	21	20	22	1	1	5.1	59.75	0	28.984	1	0	0	0	14579000	0	0	0	0	0	1	0	0	+
Q8G700	Formate--tetrahydrofolate ligase	fhs	30.8077	30.9908	30.7579	23.9198	20	23.8304	26.5463	25.028	24.6764	31	31	57.2	54.027	0	323.31	42370000000	235	13812000000	12351000000	16207000000	28	29	29	8	8	20.4	54.027	0	78.671	11	6733300	14266000	3780600	97610000	33352000	17322000	2	1	2	7	3	2	+
Q8G701	Uncharacterized protein	BL0477	29.1528	29.0765	28.3416	20	20	20	20	20	20	3	3	31.3	12.584	0	78.218	1942000000	20	781540000	525280000	635190000	3	3	2	NaN	NaN	NaN	NaN	NaN	NaN	NaN	NaN	NaN	NaN	NaN	NaN	NaN	NaN	NaN	NaN	NaN	NaN	NaN
Q8G702	Narrowly conserved hypothetical membrane protein	BL0476	27.7383	27.4223	28.0293	28.9861	27.5592	27.817	25.6475	27.152	26.3826	5	5	22.4	23.389	0	23.5	954680000	17	283940000	158970000	511770000	4	4	3	4	4	16.1	23.389	0	86.399	13	515470000	183670000	209790000	19220000	36195000	32848000	4	3	3	1	2	1	+
Q8G703	MFS domain-containing protein	BL0475	25.1247	25.0498	24.9654	23.6722	23.7361	23.5438	20	20	20	1	1	2.1	51.902	0.0016764	3.0108	113700000	5	36584000	33309000	43809000	1	1	1	2	2	3.7	51.902	0	4.1966	2	32079000	5109200	3228500	0	0	0	2	1	1	0	0	0	+
Q8G704	Uncharacterized protein	BL0474	26.5039	26.4176	26.4566	24.5949	20	24.5639	24.4632	20	20	9	9	47.5	24.757	0	42.909	1711600000	46	516400000	435250000	759970000	8	8	9	5	5	24.2	24.757	0	16.308	6	45968000	2829600	7979400	22027000	0	0	4	1	3	1	0	0	+
Q8G705	Uncharacterized protein	BL0473	28.2613	27.1103	28.2174	20	20	20	20	20	20	6	6	25.7	33.948	0	80.628	1700900000	16	658910000	202870000	839160000	6	4	6	NaN	NaN	NaN	NaN	NaN	NaN	NaN	NaN	NaN	NaN	NaN	NaN	NaN	NaN	NaN	NaN	NaN	NaN	NaN
Q8G706	Putative gluce-6-phphate 1-epimerase	BL0472	25.138	25.5627	25.0966	20	20	20	20	20	20	8	8	40.7	32.994	0	26.384	464090000	21	111140000	138540000	214400000	5	6	7	NaN	NaN	NaN	NaN	NaN	NaN	NaN	NaN	NaN	NaN	NaN	NaN	NaN	NaN	NaN	NaN	NaN	NaN	NaN
Q8G709	Glutamate--tRNA ligase	gltX	28.9885	29.0898	29.075	20	20	20	20	20	20	39	39	74.1	56.681	0	323.31	27561000000	290	8435200000	8255600000	10870000000	38	37	39	NaN	NaN	NaN	NaN	NaN	NaN	NaN	NaN	NaN	NaN	NaN	NaN	NaN	NaN	NaN	NaN	NaN	NaN	NaN
Q8G712	F5/8 type C domain-containing protein	BL0464	28.5866	28.5926	28.4486	28.5271	28.8537	28.803	29.4871	29.6292	29.9084	74	74	45.2	210.99	0	323.31	26631000000	395	8625200000	7891900000	10114000000	68	69	68	41	41	26.3	210.99	0	323.31	88	608250000	313240000	183420000	595910000	558340000	688110000	32	23	24	17	18	24	+
Q8G717	NAD(P)-bd	BL0457	26.3838	26.3102	26.6137	20	20	20	20	20	20	4	4	21.6	22.7	0	18.092	786970000	14	286830000	198600000	301540000	4	4	4	NaN	NaN	NaN	NaN	NaN	NaN	NaN	NaN	NaN	NaN	NaN	NaN	NaN	NaN	NaN	NaN	NaN	NaN	NaN
Q8G718	Widely conserved hypothetical membrane protein	BL0455	26.1977	26.3229	26.1208	23.4297	25.2075	24.4292	20	20	20	6	6	14.3	64.934	0	25.219	611010000	17	134310000	192670000	284030000	4	5	6	3	3	7.5	64.934	0	12.869	8	9654100	24359000	12030000	0	0	0	1	3	3	0	0	0	+
Q8G719	Uncharacterized protein	BL0454	28.5165	28.2775	28.7333	27.8631	29.5873	27.9678	20	20	20	11	11	55.1	23.919	0	154.18	6585000000	91	2213300000	1370500000	3001200000	9	10	10	5	5	30.4	23.919	0	102.33	21	242820000	543670000	108520000	0	0	0	5	4	3	0	0	0	+
Q8G720	Narrowly conserved hypothetical membrane protein	BL0453	26.812	26.0335	27.4409	21.6003	21.7378	20	20	20	20	6	6	15.8	46.128	0	32.153	692380000	11	163720000	285480000	243180000	4	5	4	1	1	3.8	46.128	0	4.894	1	4172400	2086300	0	0	0	0	1	1	0	0	0	0	+
Q8G721	Psible permease protein of ABC transporter system	BL0452	24.966	25.0163	25.596	21.3483	20	20	20	20	20	9	9	29.5	46.001	0	37.069	503790000	22	90637000	89761000	323400000	6	7	8	2	2	6.7	46.001	0	3.8141	1	3503700	10395000	6224600	0	0	0	1	1	1	0	0	0	+
Q8G722	Psible permease protein of ABC transporter system	BL0451	24.8454	24.9778	25.2925	23.0923	23.6465	23.8488	20	24.1305	20	7	7	21.6	43.436	0	76.552	325250000	26	77509000	92084000	155660000	6	5	7	3	3	7.4	43.436	0	5.0629	2	20293000	7407600	7523200	0	8046300	0	3	2	2	0	1	0	+
Q8G723	ATP binding protein of ABC transporter	BL0450	27.388	27.2041	27.6144	20	22.9088	23.6237	20	20	20	15	15	52.8	28.674	0	99.662	2763400000	55	734550000	649530000	1379300000	12	11	14	2	2	8.3	28.674	0.0016667	3.1282	2	0	4697900	6360600	0	0	0	1	1	1	0	0	0	+
Q8G724	FMN	BL0449	23.3425	23.5959	23.4262	25.1493	27.0238	26.8623	20	20	20	1	1	4.3	19.503	0.0033113	2.5569	37870000	3	10636000	12159000	15074000	1	1	1	3	3	18.2	19.503	0	178.07	10	56859000	85810000	53391000	0	0	0	3	3	2	0	0	0	+
Q8G728	Uncharacterized protein	BL0445	26.316	26.5366	26.302	26.5517	25.0726	25.8013	20	20	20	5	5	15.9	47.633	0	79.544	537860000	22	219260000	192080000	126520000	5	5	4	6	6	16.4	47.633	0	52.096	10	111110000	31270000	48572000	0	0	0	6	2	4	0	0	0	+
Q8G729	6-phphogluconate dehydrogenase, decarboxylating	gnt	30.2859	30.314	30.4714	20	20	20	24.1432	23.6404	23.4869	34	34	87	52.314	0	323.31	39172000000	229	11194000000	10727000000	17251000000	31	30	33	1	1	5.2	52.314	0	19.002	1	0	0	0	17877000	9160600	7025600	0	0	0	1	1	1	+
Q8G730	6-phphogluconolactonase	BL0443	26.7009	27.0192	27.0965	20	20	20	20	20	20	15	15	44.8	34.3	0	197.59	2109700000	60	519090000	615360000	975240000	14	12	13	NaN	NaN	NaN	NaN	NaN	NaN	NaN	NaN	NaN	NaN	NaN	NaN	NaN	NaN	NaN	NaN	NaN	NaN	NaN
Q8G731	Uncharacterized protein	BL0441	28.0852	28.0271	28.3908	20	20	20	22.3505	20	20	18	18	80.9	37.522	0	323.31	6035800000	99	1950100000	1374200000	2711400000	15	13	16	1	1	7.3	37.522	0	3.8549	1	0	0	0	5347700	0	0	0	0	0	1	0	0	+
Q8G732	Gluce-6-phphate 1-dehydrogenase	zwf2	29.9559	29.9546	29.6823	25.032	26.5056	27.061	20	20	20	34	34	58.9	62.287	0	273.32	11667000000	176	4231700000	3687500000	3747600000	31	29	31	9	9	17.7	62.287	0	80.256	12	24243000	68936000	66713000	0	0	0	4	9	8	0	0	0	+
Q8G733	Dipeptidase	pDB	27.9318	28.0053	27.772	20	20	20	20	20	20	20	20	46.4	62.732	0	86.179	3024200000	62	950260000	776700000	1297300000	16	12	17	NaN	NaN	NaN	NaN	NaN	NaN	NaN	NaN	NaN	NaN	NaN	NaN	NaN	NaN	NaN	NaN	NaN	NaN	NaN
Q8G734	Probable glycyltransferase	BL0438	26.0363	26.377	26.1431	24.9223	20	20	20	20	20	10	10	36.3	39.021	0	37.396	842520000	27	245770000	174970000	421780000	9	6	9	4	4	16.6	39.021	0	47.496	3	41727000	0	0	0	0	0	3	0	1	0	0	0	+
Q8G735	Probable TetR-type transcriptional regulator	BL0437	26.3291	26.6576	26.3469	20	20	20	20	20	20	10	10	52.7	30.735	0	43.15	1008900000	31	248660000	371740000	388480000	10	8	8	NaN	NaN	NaN	NaN	NaN	NaN	NaN	NaN	NaN	NaN	NaN	NaN	NaN	NaN	NaN	NaN	NaN	NaN	NaN
Q8G736	Signal recognition particle receptor FtsY	ftsY	27.8448	27.8884	27.497	29.8857	29.3294	29.8379	24.7055	20	20	20	20	56.7	43.617	0	145.88	5254600000	88	1591800000	1560700000	2102100000	19	18	19	21	21	41.4	43.617	0	323.31	61	1245400000	478880000	434260000	19360000	0	0	21	18	16	1	0	0	+
Q8G737	Ammonium transporter	amtP	27.1679	27.7102	26.9774	24.5432	25.0664	25.5421	20	20	20	2	2	7.2	44.756	0	15.179	648890000	12	185940000	229510000	233440000	2	2	2	2	2	7.2	44.756	0	59.299	6	33499000	21594000	22990000	0	0	0	2	2	2	0	0	0	+
Q8G738	Nitrogen regulatory protein N-II	glnB	27.6858	27.5759	27.507	20	20	20	20	20	20	10	10	94.6	11.723	0	49.675	2062400000	32	700460000	538930000	822980000	8	7	10	NaN	NaN	NaN	NaN	NaN	NaN	NaN	NaN	NaN	NaN	NaN	NaN	NaN	NaN	NaN	NaN	NaN	NaN	NaN
Q8G741	Replicative DNA helicase	dnaB	27.0825	27.4139	27.0848	20	20	20	20	20	20	10	10	21.4	55.922	0	188.03	1630800000	60	383350000	683990000	563440000	10	9	10	NaN	NaN	NaN	NaN	NaN	NaN	NaN	NaN	NaN	NaN	NaN	NaN	NaN	NaN	NaN	NaN	NaN	NaN	NaN
Q8G742	Lipid II isoglutaminyl synthase (glutamine-hydrolyzing) subunit MurT	murT	26.9353	26.9862	26.2565	20	23.0823	20	25.9087	26.111	26.2735	19	19	54.9	51.871	0	101.55	1422400000	47	550470000	480450000	391510000	13	14	16	4	4	10.6	51.871	0	24.364	4	19941000	7769900	9848800	53354000	45905000	54570000	2	2	2	1	1	1	+
Q8G743	Lipid II isoglutaminyl synthase (glutamine-hydrolyzing) subunit GatD	gatD	26.2262	26.5275	26.2674	24.4281	24.5943	25.0245	20	20	25.5519	12	12	59.6	27.652	0	110.39	1365600000	44	338230000	484160000	543180000	8	10	11	5	5	22.4	27.652	0	31.777	8	36628000	25128000	18694000	0	0	14313000	5	4	4	0	0	1	+
Q8G744	Uncharacterized protein	BL0428	31.6713	31.4405	31.5859	27.4122	28.8833	27.7582	28.3934	29.3078	28.8304	15	15	76.9	11.147	0	128.88	39793000000	114	13932000000	13699000000	12163000000	15	15	15	12	12	69.4	11.147	0	136.35	29	293820000	324480000	127800000	238290000	460820000	277120000	10	11	9	3	2	2	+
Q8G745	Protein kinase domain-containing protein	BL0427	25.0644	25.0153	24.4973	20	20	20	20	20	20	9	9	21.2	55.063	0	23.847	375650000	28	141090000	103030000	131530000	8	7	9	NaN	NaN	NaN	NaN	NaN	NaN	NaN	NaN	NaN	NaN	NaN	NaN	NaN	NaN	NaN	NaN	NaN	NaN	NaN
Q8G746	LacI-type transcriptional regulator	BL0426	27.7108	27.7793	27.5724	20	20	20	20	20	20	16	16	62.6	36.595	0	133.62	2957900000	58	806580000	944840000	1206500000	15	12	16	NaN	NaN	NaN	NaN	NaN	NaN	NaN	NaN	NaN	NaN	NaN	NaN	NaN	NaN	NaN	NaN	NaN	NaN	NaN
Q8G748	Sugar permease of ABC transporter system	BL0424	24.1695	24.5526	24.5571	20	20	20	20	20	20	4	4	11.4	33.838	0	4.3353	155090000	7	39334000	50562000	65193000	3	3	4	NaN	NaN	NaN	NaN	NaN	NaN	NaN	NaN	NaN	NaN	NaN	NaN	NaN	NaN	NaN	NaN	NaN	NaN	NaN
Q8G749	Sugar permease of ABC transporter system	BL0423	24.6637	25.2252	24.7426	20	20	20	20	20	20	2	2	7	29.826	0.005733	2.3261	135330000	9	35329000	48725000	51274000	2	2	2	NaN	NaN	NaN	NaN	NaN	NaN	NaN	NaN	NaN	NaN	NaN	NaN	NaN	NaN	NaN	NaN	NaN	NaN	NaN
Q8G750	Uncharacterized protein	BL0422	25.1573	25.3625	25.373	20	20	20	20	20	20	15	15	27.8	73.095	0	28.077	677950000	34	201480000	134830000	341640000	11	8	15	NaN	NaN	NaN	NaN	NaN	NaN	NaN	NaN	NaN	NaN	NaN	NaN	NaN	NaN	NaN	NaN	NaN	NaN	NaN
Q8G753	Pyridoxal phphate hometasis protein	BL0419	27.5961	27.8906	27.3818	20	20	20	20	20	20	9	9	37.1	31.016	0	63.948	2472200000	33	644220000	1013400000	814540000	6	8	8	NaN	NaN	NaN	NaN	NaN	NaN	NaN	NaN	NaN	NaN	NaN	NaN	NaN	NaN	NaN	NaN	NaN	NaN	NaN
Q8G754	Phphoribyl pyrophphate synthase	prsA1	28.4273	28.5446	28.3636	20	20	20	20	20	20	17	17	65.3	36.781	0	323.31	8532700000	104	2620400000	2025200000	3887200000	17	15	17	NaN	NaN	NaN	NaN	NaN	NaN	NaN	NaN	NaN	NaN	NaN	NaN	NaN	NaN	NaN	NaN	NaN	NaN	NaN
Q8G757	Single-stranded DNA-binding protein	ssb	29.888	29.7561	29.6025	20	20	20	20	20	20	8	8	40.8	22.583	0	165.24	5672800000	48	2084600000	1686900000	1901300000	8	8	8	NaN	NaN	NaN	NaN	NaN	NaN	NaN	NaN	NaN	NaN	NaN	NaN	NaN	NaN	NaN	NaN	NaN	NaN	NaN
Q8G762	Copper-transporting ATPase	silP	28.1765	28.1944	28.1195	26.7614	26.6203	26.158	20	20	20	18	18	27.4	94.582	0	115.98	2924900000	59	741630000	666230000	1517100000	14	14	16	13	13	17.8	94.582	0	112.4	19	155400000	68934000	46700000	0	0	0	12	6	8	0	0	0	+
Q8G763	Uncharacterized protein	BL0408	24.4247	24.2207	25.3694	20	20	20	20	20	20	5	5	52.7	10.19	0	15.102	161730000	9	30794000	9488800	121450000	3	2	4	NaN	NaN	NaN	NaN	NaN	NaN	NaN	NaN	NaN	NaN	NaN	NaN	NaN	NaN	NaN	NaN	NaN	NaN	NaN
Q8G764	Uncharacterized protein	BL0407	26.7595	26.9526	26.525	28.3375	27.3795	28.128	24.8256	26.1564	25.5239	24	24	55.2	51.222	0	129.11	2992200000	93	948560000	977060000	1066600000	21	21	19	13	13	27.6	51.222	0	323.31	28	444010000	113040000	131030000	46053000	55080000	21612000	13	9	11	3	2	1	+
Q8G765	Uncharacterized protein	BL0406	28.0581	28.4761	28.0231	20	20	20	20	20	20	10	10	62.2	19.779	0	147.56	2908300000	39	1057100000	987890000	863380000	10	6	9	NaN	NaN	NaN	NaN	NaN	NaN	NaN	NaN	NaN	NaN	NaN	NaN	NaN	NaN	NaN	NaN	NaN	NaN	NaN
Q8G766	SpoU	BL0405	26.1729	26.1292	26.0074	20	20	20	20	20	20	6	6	30.5	30.888	0	30.881	525560000	19	182280000	142110000	201170000	6	5	5	NaN	NaN	NaN	NaN	NaN	NaN	NaN	NaN	NaN	NaN	NaN	NaN	NaN	NaN	NaN	NaN	NaN	NaN	NaN
Q8G767	Aspartyl/glutamyl-tRNA(Asn/Gln) amidotransferase subunit C	gatC	29.1977	28.6847	29.3704	20	20	20	20	20	20	6	6	92.9	10.666	0	163.98	8565000000	48	2880100000	1924500000	3760400000	6	6	6	NaN	NaN	NaN	NaN	NaN	NaN	NaN	NaN	NaN	NaN	NaN	NaN	NaN	NaN	NaN	NaN	NaN	NaN	NaN
Q8G768	Glutamyl-tRNA(Gln) amidotransferase subunit A	gatA	29.2991	29.4269	29.3531	23.5743	23.7383	22.741	24.9885	20	20	31	31	70.8	54.169	0	323.31	31074000000	243	9116700000	9248300000	12709000000	29	29	31	4	4	9	54.169	0	8.0531	4	23866000	10950000	7734400	14526000	0	0	3	2	3	1	0	0	+
Q8G769	Aspartyl/glutamyl-tRNA(Asn/Gln) amidotransferase subunit B	gatB	31.3658	31.3778	31.5043	24.217	24.7457	20	24.7177	20	24.1609	39	39	70.1	55.057	0	323.31	38620000000	222	12042000000	9116200000	17461000000	38	35	39	3	3	10.6	55.057	0	95.765	4	53392000	4030200	0	25207000	0	13995000	2	1	0	2	0	2	+
Q8G770	Psible acetyltransferase	BL0401	27.6948	27.7582	27.5549	20	20	20	20	20	20	17	17	65.2	38.345	0	229.93	4058200000	100	1344800000	1076400000	1637000000	16	16	17	NaN	NaN	NaN	NaN	NaN	NaN	NaN	NaN	NaN	NaN	NaN	NaN	NaN	NaN	NaN	NaN	NaN	NaN	NaN
Q8G773	Amino	BL0399	29.0906	29.2189	29.0327	30.2462	29.9481	28.8515	20	24.5155	20	33	33	72.1	60.882	0	311.41	11815000000	197	3899900000	3483100000	4432000000	30	28	33	23	23	51.4	60.882	0	323.31	59	1420500000	444380000	483370000	0	6810900	0	22	15	12	0	1	0	+
Q8G774	Transcription termination factor Rho	rho	29.3363	29.3691	29.4677	29.9345	26.5433	28.3122	20	22.6711	20	47	47	65.9	76.961	0	323.31	13909000000	244	3924600000	3399600000	6584700000	42	44	46	33	33	48.6	76.961	0	323.31	66	1334000000	107680000	129650000	0	2252600	21760000	33	16	20	0	1	1	+
Q8G775	Chorismate mutase domain-containing protein	BL0397	29.1507	28.9059	29.1575	20	20	20	20	20	20	11	11	87.6	14.149	0	243.85	4982800000	52	1965000000	1068600000	1949300000	10	9	10	NaN	NaN	NaN	NaN	NaN	NaN	NaN	NaN	NaN	NaN	NaN	NaN	NaN	NaN	NaN	NaN	NaN	NaN	NaN
Q8G776	Uncharacterized protein	BL0396	23.2845	23.5013	23.0607	20	20	20	20	20	20	3	3	11	68.996	0	4.2636	64018000	5	22296000	20746000	20976000	3	2	2	NaN	NaN	NaN	NaN	NaN	NaN	NaN	NaN	NaN	NaN	NaN	NaN	NaN	NaN	NaN	NaN	NaN	NaN	NaN
Q8G777	Valine--tRNA ligase	valS	28.753	28.8367	28.81	20	20	20	20	20	20	58	58	70.7	102.11	0	323.31	22570000000	304	6737500000	6195100000	9637600000	55	53	54	NaN	NaN	NaN	NaN	NaN	NaN	NaN	NaN	NaN	NaN	NaN	NaN	NaN	NaN	NaN	NaN	NaN	NaN	NaN
Q8G778	Probable solute binding protein of ABC transporter system	BL0394	24.1783	24.3193	23.979	24.7722	25.7001	24.8973	20	20	25.9604	5	5	14.5	52.476	0	22.168	179960000	17	54026000	70458000	55478000	4	5	4	8	8	22.1	52.476	0	29.18	11	66376000	32287000	31329000	0	0	6997600	8	3	4	0	0	1	+
Q8G780	Psible transcriptional regulatory protein with low similarity to response regulators	BL0392	26.6923	26.856	26.64	20	20	20	20	20	20	11	11	44.4	28.552	0	41.145	1573300000	49	470780000	431720000	670820000	11	10	11	NaN	NaN	NaN	NaN	NaN	NaN	NaN	NaN	NaN	NaN	NaN	NaN	NaN	NaN	NaN	NaN	NaN	NaN	NaN
Q8G783	Inorganic pyrophphatase	ppa	31.4981	31.1082	31.9882	24.2478	24.962	25.1497	27.9033	26.3642	26.4553	15	15	62.2	18.31	0	323.31	57536000000	150	23187000000	9270500000	25079000000	15	15	15	4	4	46.3	18.31	0	137.62	16	14778000	19261000	10368000	231290000	80381000	69998000	2	1	1	4	3	3	+
Q8G7A5	Homerine O-acetyltransferase	metA	25.7079	26.1072	25.7843	20	20	20	20	20	20	16	16	53.2	40.022	0	26.33	1332900000	45	363230000	420660000	549060000	14	12	15	NaN	NaN	NaN	NaN	NaN	NaN	NaN	NaN	NaN	NaN	NaN	NaN	NaN	NaN	NaN	NaN	NaN	NaN	NaN
Q8G7A7	ATP synthase subunit a	atpB	24.8716	24.9242	24.8915	23.5254	22.3972	20	20	22.6344	20	3	3	7.8	29.846	0	7.632	334290000	15	72383000	114930000	146970000	3	3	3	1	1	4.4	29.846	0.0046225	2.0202	1	14976000	3170100	0	0	4799300	0	1	1	0	0	1	0	+
Q8G7A9	ATP synthase subunit b	atpF	29.1023	29.206	29.1523	30.0373	30.028	30.1924	25.3243	20	25.9842	12	12	59	18.747	0	323.31	9868100000	79	3239100000	3002500000	3626500000	12	11	12	11	11	59	18.747	0	323.31	41	1825800000	530350000	538820000	61852000	0	64871000	11	9	8	3	0	2	+
Q8G7B0	ATP synthase subunit delta	atpH	29.1435	29.2858	28.9081	26.4309	26.4313	25.8971	24.9958	20	20	11	11	47.5	31.463	0	156.21	7159900000	73	2339000000	2679100000	2141800000	11	11	9	6	6	21.9	31.463	0	58.876	10	138470000	49391000	35649000	16158000	0	0	6	3	3	1	0	0	+
Q8G7B2	ATP synthase gamma chain	atpG	28.7242	28.8515	28.7714	26.3643	26.1824	26.4656	20	20	20	21	21	78.8	33.865	0	323.31	9964100000	111	2939600000	3216000000	3808500000	20	20	19	10	10	42.3	33.865	0	115.31	16	132840000	45480000	43668000	0	0	0	8	5	7	0	0	0	+
Q8G7B3	ATP synthase subunit beta	atpD	30.4801	30.6808	30.8054	28.4051	29.734	29.8872	26.4504	24.6109	24.3163	35	35	92.4	53.309	0	323.31	55517000000	308	16852000000	14686000000	23979000000	34	32	35	28	28	79.4	53.309	0	323.31	88	1227000000	371690000	354660000	101300000	8671200	6267000	24	20	20	5	1	1	+
Q8G7B4	ATP synthase epsilon chain	atpC	27.0329	25.5936	27.8507	24.5609	26.124	25.8812	20	20	20	5	5	90.7	10.39	0	29.519	999310000	19	177450000	42094000	779770000	3	2	5	3	3	60.8	10.39	0	11.127	5	31855000	37501000	35702000	9906300	0	0	2	2	2	1	0	0	+
Q8G7B5	Endonuclease NucS	nucS	26.8979	27.0345	26.92	20	20	20	20	20	20	8	8	46.9	27.866	0	111.09	1137800000	27	380670000	233240000	523920000	7	6	8	NaN	NaN	NaN	NaN	NaN	NaN	NaN	NaN	NaN	NaN	NaN	NaN	NaN	NaN	NaN	NaN	NaN	NaN	NaN
Q8G7B7	Uncharacterized protein	BL0353	26.1894	26.2698	25.6466	24.9074	23.8611	24.4774	20	20	20	11	11	47.6	34.829	0	237.62	994240000	47	333210000	323300000	337730000	9	9	10	5	5	25.6	34.829	0	11.042	6	38413000	8480300	13080000	0	0	0	4	3	3	0	0	0	+
Q8G7B8	Uncharacterized protein	BL0352	26.445	26.4608	26.2992	28.8909	26.6054	27.9139	22.5395	23.2641	23.6415	20	20	54	36.485	0	135.7	2358900000	89	713630000	697890000	947330000	17	20	19	14	14	51.6	36.485	0	323.31	27	484320000	140950000	125810000	2159600	7888900	4147700	14	10	10	1	1	1	+
Q8G7B9	Uncharacterized protein	BL0350	27.932	28.048	27.6561	20	20	20	20	20	20	11	11	50.3	35.248	0	168.71	3359000000	64	994420000	986900000	1377700000	9	10	11	NaN	NaN	NaN	NaN	NaN	NaN	NaN	NaN	NaN	NaN	NaN	NaN	NaN	NaN	NaN	NaN	NaN	NaN	NaN
Q8G7C0	CYTH domain-containing protein	BL0349	26.0013	25.9415	25.921	20	20	20	20	20	20	9	9	43.8	23.844	0	22.033	830740000	28	264630000	228210000	337900000	8	8	9	NaN	NaN	NaN	NaN	NaN	NaN	NaN	NaN	NaN	NaN	NaN	NaN	NaN	NaN	NaN	NaN	NaN	NaN	NaN
Q8G7C1	Hypothetical 14.5 kDa translational inhibitor protein	psp1	28.2245	28.141	28.5665	20	20	20	20	20	20	7	7	80.6	13.438	0	104.96	3268500000	49	970560000	774780000	1523100000	7	7	6	NaN	NaN	NaN	NaN	NaN	NaN	NaN	NaN	NaN	NaN	NaN	NaN	NaN	NaN	NaN	NaN	NaN	NaN	NaN
Q8G7C2	PlsC domain-containing protein	BL0347	26.8376	27.0893	26.4059	29.6479	27.61	27.9252	25.3886	26.4229	26.4326	10	10	37.9	37.92	0	101.95	1553300000	61	554510000	506490000	492340000	10	9	9	7	7	23.6	37.92	0	323.31	27	687480000	223520000	253860000	12658000	34510000	33193000	7	6	5	1	1	1	+
Q8G7C3	Glycerol-3-phphate dehydrogenase [NAD(P)+]	gpsA	28.4053	28.4626	28.2647	20	20	20	24.5772	23.443	20	17	17	60.1	34.616	0	232.18	7931500000	100	2748100000	2260100000	2923200000	16	17	16	3	3	18.3	34.616	0	51.563	4	0	0	0	29969000	4203100	0	0	0	0	3	1	0	+
Q8G7C4	D-alanine--D-alanine ligase	ddl	28.0221	28.1528	28.0868	22.1402	22.1906	22.2348	20	20	20	20	20	57.5	46.045	0	283.88	5388300000	82	1354700000	1504600000	2529000000	18	17	19	2	2	4	46.045	0	5.4201	3	6066200	2855600	2428800	0	0	0	2	1	1	0	0	0	+
Q8G7C9	Uncharacterized protein	BL0340	22.8294	23.3983	23.1852	20	20	20	20	20	20	2	2	5.6	37.977	0	5.5293	36791000	4	7453100	10603000	18735000	1	1	2	NaN	NaN	NaN	NaN	NaN	NaN	NaN	NaN	NaN	NaN	NaN	NaN	NaN	NaN	NaN	NaN	NaN	NaN	NaN
Q8G7D0	Uncharacterized protein	BL0339	26.4524	26.6466	26.0695	25.5228	25.0183	24.8198	20	20	20	6	6	38.5	28.002	0	43.51	506990000	17	184700000	116570000	205720000	4	5	5	4	4	23.4	28.002	0	132.25	5	40052000	22157000	21724000	0	0	0	3	2	3	0	0	0	+
Q8G7D2	HTH tetR-type domain-containing protein	BL0337	25.4959	25.3954	24.9836	20	20	20	20	20	20	4	4	17.7	27.382	0	16.984	286120000	15	83402000	98475000	104250000	4	4	4	NaN	NaN	NaN	NaN	NaN	NaN	NaN	NaN	NaN	NaN	NaN	NaN	NaN	NaN	NaN	NaN	NaN	NaN	NaN
Q8G7D3	Uncharacterized protein	BL0336	23.3448	22.9927	23.7042	20	20	20	20	20	20	5	5	13.6	54.527	0	13.439	115570000	12	20649000	20484000	74439000	2	3	5	NaN	NaN	NaN	NaN	NaN	NaN	NaN	NaN	NaN	NaN	NaN	NaN	NaN	NaN	NaN	NaN	NaN	NaN	NaN
Q8G7D4	Methylated-DNA--protein-cysteine methyltransferase	ogt	20	24.2578	23.233	20	20	20	20	20	20	2	2	12.4	19.394	0	7.4354	32421000	4	0	19237000	13184000	1	1	2	NaN	NaN	NaN	NaN	NaN	NaN	NaN	NaN	NaN	NaN	NaN	NaN	NaN	NaN	NaN	NaN	NaN	NaN	NaN
Q8G7D6	MFS domain-containing protein	BL0332	25.0565	25.2943	24.5734	25.5289	25.963	26.4671	24.701	20	20	4	4	11.8	46.328	0	26.98	249770000	15	75406000	79714000	94648000	3	3	4	3	3	8.2	46.328	0	65.886	9	52955000	52085000	49738000	5128300	0	0	3	3	3	1	0	0	+
Q8G7D8	ATP-dependent DNA helicase	recG	26.1757	26.3586	25.825	20	20	20	20	20	20	20	20	33.7	99.608	0	48.409	670310000	47	209850000	201130000	259320000	18	14	14	NaN	NaN	NaN	NaN	NaN	NaN	NaN	NaN	NaN	NaN	NaN	NaN	NaN	NaN	NaN	NaN	NaN	NaN	NaN
Q8G7D9	Uncharacterized protein	BL0328	27.1918	27.3953	26.7834	20	20	20	20	20	20	7	7	40.3	22.173	0	30.77	784100000	19	239730000	214320000	330050000	6	4	7	NaN	NaN	NaN	NaN	NaN	NaN	NaN	NaN	NaN	NaN	NaN	NaN	NaN	NaN	NaN	NaN	NaN	NaN	NaN
Q8G7E0	Psible protease or peptidase	BL0326	26.48	26.5213	26.6203	20	20	20	20	20	20	19	19	48.7	62.888	0	109.55	1360900000	52	427780000	325950000	607130000	16	14	17	NaN	NaN	NaN	NaN	NaN	NaN	NaN	NaN	NaN	NaN	NaN	NaN	NaN	NaN	NaN	NaN	NaN	NaN	NaN
Q8G7E1	Uncharacterized protein	BL0325	26.9093	27.4539	27.0005	20	20	20	20	20	20	9	9	38.3	34.426	0	72.084	1135500000	44	459900000	325890000	349730000	9	6	9	NaN	NaN	NaN	NaN	NaN	NaN	NaN	NaN	NaN	NaN	NaN	NaN	NaN	NaN	NaN	NaN	NaN	NaN	NaN
Q8G7E2	2-C-methyl-D-erythritol 4-phphate cytidylyltransferase	ispD	27.714	27.9007	27.769	20	20	20	20	20	20	16	16	59.5	31.364	0	165.97	3999700000	74	1219900000	1208800000	1571000000	15	15	16	NaN	NaN	NaN	NaN	NaN	NaN	NaN	NaN	NaN	NaN	NaN	NaN	NaN	NaN	NaN	NaN	NaN	NaN	NaN
Q8G7E3	5-oxoprolyl-peptidase	pcp	25.5755	25.1919	24.9079	20	20	20	20	20	20	3	3	20	24.279	0.0032976	2.4997	226340000	3	78750000	73273000	74314000	2	2	3	NaN	NaN	NaN	NaN	NaN	NaN	NaN	NaN	NaN	NaN	NaN	NaN	NaN	NaN	NaN	NaN	NaN	NaN	NaN
Q8G7E4	Uncharacterized protein	BL0322	29.5992	29.7181	29.8762	30.3529	29.102	29.7367	26.2611	25.9803	26.8535	52	52	68.6	56.832	0	323.31	27421000000	296	7227300000	7192500000	13001000000	46	46	52	38	38	62.5	56.832	0	323.31	70	1431500000	489370000	487110000	41140000	30337000	74777000	38	23	29	1	2	4	+
Q8G7E5	Aminopeptidase	pC2	30.1161	30.0189	30.3171	20	20	20	23.7869	24.5348	24.4339	31	31	67.6	50.271	0	323.31	22522000000	192	6394400000	6913400000	9214400000	30	29	30	2	2	9.2	50.271	0	88.397	3	0	0	0	41290000	6778600	5998200	0	0	0	2	1	1	+
Q8G7E6	Phpho-2-dehydro-3-deoxyheptonate aldolase	aroG2	28.1227	27.9205	28.0815	20	20	20	20	20	20	15	15	49.1	41.412	0	123.09	3526300000	66	1164400000	814130000	1547800000	14	11	14	NaN	NaN	NaN	NaN	NaN	NaN	NaN	NaN	NaN	NaN	NaN	NaN	NaN	NaN	NaN	NaN	NaN	NaN	NaN
Q8G7E7	3-deoxy-D-arabino-heptulonate 7-phphate synthase	aroG	25.8445	25.6136	25.8041	20	20	20	20	20	20	16	16	55.9	44.653	0	94.376	878620000	47	273130000	271270000	334210000	13	12	15	NaN	NaN	NaN	NaN	NaN	NaN	NaN	NaN	NaN	NaN	NaN	NaN	NaN	NaN	NaN	NaN	NaN	NaN	NaN
Q8G7E8	5-methylthioadenine/S-adenylhomocysteine nucleidase	pfs	28.0924	28.101	28.1013	20	20	20	20	20	20	11	11	58.2	24.925	0	175.56	4125200000	50	1445100000	1038300000	1641800000	10	10	11	NaN	NaN	NaN	NaN	NaN	NaN	NaN	NaN	NaN	NaN	NaN	NaN	NaN	NaN	NaN	NaN	NaN	NaN	NaN
Q8G7E9	Histidine kinase sensor of two-component system	BL0317	25.7941	25.9572	25.8651	24.2209	23.7691	23.5967	20	20	20	9	9	32.3	47.995	0	51.388	428210000	18	92314000	122460000	213430000	5	8	9	4	4	18.3	47.995	0	83.637	6	33636000	6607500	4836900	0	0	0	4	1	1	0	0	0	+
Q8G7F0	Response regulator of two-component system	BL0316	24.7671	24.459	24.6171	20	20	20	20	20	20	6	6	23.4	28.869	0	9.6264	204950000	9	47443000	34717000	122790000	3	3	5	NaN	NaN	NaN	NaN	NaN	NaN	NaN	NaN	NaN	NaN	NaN	NaN	NaN	NaN	NaN	NaN	NaN	NaN	NaN
Q8G7F2	Phphate transport system permease protein	pstC	24.9915	25.2112	25.0065	24.7139	25.5653	25.4051	24.1466	24.4822	20	5	5	13.6	33.72	0	12.188	274710000	19	70546000	105840000	98323000	4	5	4	5	5	13.6	33.72	0	12.025	10	53834000	25966000	22257000	11064000	14799000	0	5	3	4	1	2	0	+
Q8G7F3	Phphate transport system permease protein PstA	pstA	29.688	28.6245	29.2153	25.0895	25.1174	25.8985	20	20	20	3	3	9.3	34.324	0	27.395	2192700000	5	1004300000	1071700000	116690000	3	3	2	3	3	7.5	34.324	0	4.9249	3	59465000	14047000	32378000	0	0	0	3	1	2	0	0	0	+
Q8G7F4	Phphate import ATP-binding protein PstB	pstB	27.1665	27.3632	27.184	28.1911	29.0647	27.4601	20.9699	20	21.7533	9	9	34.4	28.836	0	62.056	2208300000	46	631850000	643860000	932600000	9	7	9	10	10	44.8	28.836	0	323.31	25	722040000	130770000	153390000	2412400	0	322690	10	6	9	1	0	1	+
Q8G7F5	LemA-like protein	lemA	28.1979	28.4488	27.7251	29.2453	27.5344	27.8775	20	20	24.6906	6	6	37	21.074	0	66.056	2644400000	36	722730000	1084500000	837180000	6	6	6	6	6	37	21.074	0	205.32	15	565440000	175050000	183860000	0	0	4006400	5	5	5	0	0	1	+
Q8G7F6	Uncharacterized protein	BL0310	24.2568	24.2544	23.9083	25.699	25.4402	25.5309	24.5992	25.8359	26.0035	9	9	12.3	81.871	0	36.494	219950000	21	69001000	44006000	106950000	7	4	9	9	9	12.6	81.871	0	13.991	11	85461000	22802000	28120000	14806000	37228000	42251000	9	2	6	1	2	2	+
Q8G7F7	Psible oxidoreductase of the aldo/keto reductase family	BL0309	27.7927	27.8943	28.1988	20	20	20	24.321	20	20	18	18	91.6	31.73	0	232.5	5842100000	75	1582000000	1114900000	3145200000	16	14	18	2	2	18.8	31.73	0.004644	2.0512	2	0	0	0	20958000	0	0	0	0	0	2	0	0	+
Q8G7F8	Inine-uridine preferring nucleide hydrolase	iunH	26.2814	26.2133	25.6265	20	20	20	20	20	20	2	2	8	37.132	0	4.1052	244210000	3	81565000	74614000	88036000	1	1	2	NaN	NaN	NaN	NaN	NaN	NaN	NaN	NaN	NaN	NaN	NaN	NaN	NaN	NaN	NaN	NaN	NaN	NaN	NaN
Q8G7F9	Ribome maturation factor RimM	rimM	25.398	25.5211	25.4258	20	20	20	20	20	20	6	6	32.2	22.248	0	20.928	464290000	22	135150000	130110000	199030000	5	6	6	NaN	NaN	NaN	NaN	NaN	NaN	NaN	NaN	NaN	NaN	NaN	NaN	NaN	NaN	NaN	NaN	NaN	NaN	NaN
Q8G7G0	UPF0109 protein BL0306	BL0306	29.0305	29.1295	28.2686	20	20	20	20	20	20	7	7	67.5	8.6378	0	26.883	4269200000	43	1507600000	1628600000	1133000000	7	7	6	NaN	NaN	NaN	NaN	NaN	NaN	NaN	NaN	NaN	NaN	NaN	NaN	NaN	NaN	NaN	NaN	NaN	NaN	NaN
Q8G7G2	Endo/exonuclease/phphatase domain-containing protein	BL0304	28.3651	28.2602	28.1552	28.4881	26.6682	26.7248	25.0554	25.6874	24.8267	12	12	46.6	40.068	0	323.31	2989700000	46	931650000	770260000	1287800000	11	10	12	10	10	40.1	40.068	0	323.31	20	377360000	111270000	81951000	20249000	31615000	9097500	9	7	7	1	1	1	+
Q8G7G3	Signal recognition particle protein	ffh	29.5275	29.6342	29.4157	24.8949	25.0787	23.4782	26.414	26.3558	26.6203	27	27	56.4	61.988	0	323.31	11721000000	141	4389700000	3354600000	3976600000	25	23	26	7	7	16.3	61.988	0	21.339	9	52437000	21814000	16377000	75910000	45512000	62326000	7	5	5	1	1	1	+
Q8G7G4	Uncharacterized protein	BL0302	23.4898	20	22.9643	23.4541	22.82	23.0581	20	20	20	2	2	7.9	38.244	0.00085106	3.4935	49718000	2	22170000	6587600	20961000	2	1	2	2	2	7	38.244	0	8.552	4	20238000	3341800	3251400	0	0	0	2	1	1	0	0	0	+
Q8G7G5	Cysteine--tRNA ligase	cysS	27.1692	27.1637	26.852	20	20	20	20	20	20	23	23	50.4	58.937	0	216.74	3159000000	94	998150000	1002000000	1158800000	20	20	22	NaN	NaN	NaN	NaN	NaN	NaN	NaN	NaN	NaN	NaN	NaN	NaN	NaN	NaN	NaN	NaN	NaN	NaN	NaN
Q8G7G6	Psible amidotransferase	BL0300	27.1353	26.8791	27.0218	20	20	20	20	20	20	6	6	27	32.276	0	83.2	873260000	11	291220000	203040000	379000000	4	5	5	NaN	NaN	NaN	NaN	NaN	NaN	NaN	NaN	NaN	NaN	NaN	NaN	NaN	NaN	NaN	NaN	NaN	NaN	NaN
Q8G7G7	ATP binding protein of ABC transporter	BL0299	27.8587	27.8599	27.8251	23.5248	23.0768	22.8668	20	20	20	23	23	40	82.49	0	90.535	3445300000	83	1117600000	1033800000	1293900000	21	17	23	3	3	5.9	82.49	0	13.018	4	7888000	7164900	5188600	0	0	0	2	2	2	0	0	0	+
Q8G7G8	Ribonuclease VapC	stbB	23.0797	20	22.0679	20	20	20	20	20	20	1	1	16.5	15.55	0	13.394	14744000	3	8865300	0	5879100	1	0	1	NaN	NaN	NaN	NaN	NaN	NaN	NaN	NaN	NaN	NaN	NaN	NaN	NaN	NaN	NaN	NaN	NaN	NaN	NaN
Q8G7G9	Acetohydroxy-acid synthase small subunit	ilvN	27.7912	27.9872	27.4115	24.6252	25.5192	25.7553	20	20	20	12	12	73.9	19.972	0	79.787	3770300000	46	1168000000	1378600000	1223600000	9	11	10	4	4	25.5	19.972	0	13.068	7	26257000	29588000	30019000	0	0	0	4	4	4	0	0	0	+
Q8G7H0	Acetolactate synthase	ilvB	29.3138	29.5903	29.5473	20	20	20	20	20	20	27	27	49.5	69.737	0	323.31	9962500000	151	2386200000	3185300000	4391000000	25	24	23	NaN	NaN	NaN	NaN	NaN	NaN	NaN	NaN	NaN	NaN	NaN	NaN	NaN	NaN	NaN	NaN	NaN	NaN	NaN
Q8G7H1	Ribonuclease 3	rnc	26.7637	26.8972	26.8351	20	20	20	20	20	20	7	7	56.2	26.079	0	51.591	1057300000	26	293580000	341010000	422660000	6	6	7	NaN	NaN	NaN	NaN	NaN	NaN	NaN	NaN	NaN	NaN	NaN	NaN	NaN	NaN	NaN	NaN	NaN	NaN	NaN
Q8G7H2	50S ribomal protein L32	rpmF	28.5535	27.8588	29.1379	26.6513	29.641	27.6246	20	20	20	2	2	59.4	6.9289	0	171.74	3098700000	31	975350000	542090000	1581300000	2	2	2	2	2	59.4	6.9289	0	112.13	10	181610000	479190000	102300000	0	0	0	2	2	2	0	0	0	+
Q8G7H3	Uncharacterized protein	BL0293	27.0482	26.3869	27.3537	20	20	20	20	20	20	4	4	33.3	17.388	0	12.667	969000000	19	329320000	162910000	476770000	4	4	4	NaN	NaN	NaN	NaN	NaN	NaN	NaN	NaN	NaN	NaN	NaN	NaN	NaN	NaN	NaN	NaN	NaN	NaN	NaN
Q8G7H4	Uncharacterized protein	BL0292	27.1835	27.286	27.375	27.6406	25.2468	26.3487	20	20	24.4145	15	15	60.8	31.939	0	154.17	3306200000	75	876260000	1010600000	1419300000	13	15	14	7	7	34.8	31.939	0	207.74	13	234010000	30438000	59470000	0	0	4129000	7	3	4	0	0	1	+
Q8G7H5	Phphopantetheine adenylyltransferase	coaD	26.504	26.603	26.4575	20	20	20	20	20	20	5	5	48.8	17.837	0	24.704	870960000	17	264650000	217970000	388340000	5	3	5	NaN	NaN	NaN	NaN	NaN	NaN	NaN	NaN	NaN	NaN	NaN	NaN	NaN	NaN	NaN	NaN	NaN	NaN	NaN
Q8G7H6	Psible reductase	BL0290	28.9155	28.8333	28.8126	20	20	20	20	20	20	14	14	53.3	37.356	0	158.96	6535400000	70	2084500000	2077200000	2373600000	14	13	14	NaN	NaN	NaN	NaN	NaN	NaN	NaN	NaN	NaN	NaN	NaN	NaN	NaN	NaN	NaN	NaN	NaN	NaN	NaN
Q8G7H7	MerR-type transcriptional regulator	BL0289	24.9166	24.7821	24.8175	20	20	20	20	20	20	6	6	45.8	17.031	0	8.7219	254830000	13	86997000	68798000	99038000	5	4	5	NaN	NaN	NaN	NaN	NaN	NaN	NaN	NaN	NaN	NaN	NaN	NaN	NaN	NaN	NaN	NaN	NaN	NaN	NaN
Q8G7H9	Nicotinate phphoribyltransferase	BL0287	27.8664	28.125	27.9517	20	20	20	20	20	20	22	22	50.7	49.034	0	127.16	7075200000	106	1704600000	1964800000	3405800000	21	19	22	NaN	NaN	NaN	NaN	NaN	NaN	NaN	NaN	NaN	NaN	NaN	NaN	NaN	NaN	NaN	NaN	NaN	NaN	NaN
Q8G7I0	Ribonuclease PH	rph	29.9606	29.6471	30.0483	20	20	20	20	20	20	12	12	51.6	27.101	0	215.24	10856000000	65	3234000000	3193300000	4428900000	12	11	11	NaN	NaN	NaN	NaN	NaN	NaN	NaN	NaN	NaN	NaN	NaN	NaN	NaN	NaN	NaN	NaN	NaN	NaN	NaN
Q8G7I1	dITP/XTP pyrophphatase	BL0285	30.2116	30.3722	30.349	20	20	20	20	20	20	8	8	52	26.417	0	166.62	8710700000	57	2748300000	2405400000	3557000000	7	7	8	NaN	NaN	NaN	NaN	NaN	NaN	NaN	NaN	NaN	NaN	NaN	NaN	NaN	NaN	NaN	NaN	NaN	NaN	NaN
Q8G7I2	FemAB-like protein psibly involved in interpeptide bridge formation in peptidoglycan	BL0284	26.3311	26.1007	26.155	24.3767	24.0764	24.51	20	20	24.5935	12	10	28.2	47.664	0	33.706	820320000	41	254270000	275950000	290100000	10	9	10	5	4	13.3	47.664	0	12.639	8	37116000	12315000	8375200	0	0	14023000	4	3	3	0	0	1	+
Q8G7I3	FemAB-like protein psibly involved in interpeptide bridge formation in peptidoglycan	BL0283	27.7052	27.9928	27.7418	25.0044	25.29	26.0984	24.1481	20	20	18	18	37.8	48.618	0	139.8	3332700000	61	1233500000	894580000	1204600000	16	14	18	6	6	15.4	48.618	0	78.293	9	54579000	24906000	35918000	8794000	0	0	5	4	5	1	0	0	+
Q8G7I4	FemAB-like protein psibly involved in interpeptide bridge formation in peptidoglycan	BL0282	26.7173	26.7636	26.0493	20	20	20	20	27.3949	27.846	6	6	14.1	47.387	0	50.474	830040000	22	301030000	299890000	229110000	6	6	6	3	3	10.6	47.387	0.001634	2.9049	2	0	1812700	2071500	161020000	121770000	142110000	0	1	1	1	2	2	+
Q8G7I6	Gluce-6-phphate isomerase	pgi	31.8339	31.8364	31.8573	24.0576	20	20	26.5177	25.1432	24.8259	31	31	58	62.997	0	323.31	80912000000	249	27290000000	18973000000	34649000000	30	31	30	6	6	14.3	62.997	0	187.75	6	19199000	0	0	95695000	28614000	16032000	2	0	0	5	4	3	+
Q8G7I8	Signal peptidase I	lepB	26.0447	26.179	25.9956	27.1339	26.4856	26.6203	20	20	20	7	7	29.8	30.359	0	15.048	702840000	19	199810000	169150000	333880000	6	4	6	7	7	36.8	30.359	0	156.52	14	228360000	56649000	37115000	0	0	0	7	6	5	0	0	0	+
Q8G7I9	Ribonuclease	BL0276	25.2569	25.165	25.1625	20	20	20	20	20	20	9	9	49.5	29.429	0	49.417	458400000	30	141470000	137460000	179470000	7	7	8	NaN	NaN	NaN	NaN	NaN	NaN	NaN	NaN	NaN	NaN	NaN	NaN	NaN	NaN	NaN	NaN	NaN	NaN	NaN
Q8G7J0	LacI-type transcriptional regulator	BL0275	25.3237	25.5752	25.1966	23.3906	25.5921	25.1458	20	20	20	10	10	33.9	41.836	0	32.825	754250000	39	253670000	239210000	261370000	9	9	8	2	2	5.5	41.836	0	25.431	4	12138000	28573000	20449000	0	0	0	2	2	2	0	0	0	+
Q8G7J1	Probable sugar kinase	BL0274	27.5264	27.5633	27.1903	20	20	20	20	20	20	20	20	50.9	59.041	0	156.99	3761200000	97	1302800000	1375000000	1083300000	16	17	18	NaN	NaN	NaN	NaN	NaN	NaN	NaN	NaN	NaN	NaN	NaN	NaN	NaN	NaN	NaN	NaN	NaN	NaN	NaN
Q8G7J2	L-ribule-5-phphate 4-epimerase	araD	28.2178	28.1922	28.4833	20	20	20	20	20	20	11	11	67.4	25.073	0	151.62	4574200000	59	1280700000	1165300000	2128300000	10	8	11	NaN	NaN	NaN	NaN	NaN	NaN	NaN	NaN	NaN	NaN	NaN	NaN	NaN	NaN	NaN	NaN	NaN	NaN	NaN
Q8G7J3	L-arabine isomerase	araA	29.9007	29.9734	29.9063	22.1699	20	20	20	20	20	31	31	68.3	55.867	0	323.31	26835000000	194	7336400000	6985800000	12513000000	29	27	31	2	2	7.1	55.867	0	4.3941	1	6192200	7357100	0	0	0	0	1	1	0	0	0	0	+
Q8G7J4	Psible amidotransferase subunit	BL0271	24.6055	24.5519	24.3293	20	20	20	20	20	20	6	6	40.3	26.029	0	11.538	236860000	20	79559000	58848000	98452000	5	4	6	NaN	NaN	NaN	NaN	NaN	NaN	NaN	NaN	NaN	NaN	NaN	NaN	NaN	NaN	NaN	NaN	NaN	NaN	NaN
Q8G7J7	ATP binding protein of ABC transporter similar to Vex1 (VexP1) of S. pneumoniae	BL0268	27.4619	27.6283	26.9718	30.1765	28.0491	28.0778	24.0972	23.929	24.374	10	10	28.3	42.916	0	99.357	2108400000	52	709980000	796620000	601850000	10	10	10	11	11	30.2	42.916	0	323.31	41	1086700000	386590000	190170000	24763000	5284100	9292600	11	8	8	2	1	1	+
Q8G7J8	ATP binding protein of ABC transporter similar to Vex2 (VexP2) of S. pneumoniae	BL0267	31.5011	31.5162	31.2215	30.0616	29.9627	30.1985	20	23.9785	20	13	13	75.4	22.932	0	198.77	18474000000	71	6465300000	3724200000	8284600000	13	10	12	14	14	53.1	22.932	0	249.58	52	1825200000	570500000	548980000	0	9941800	0	14	11	10	0	1	0	+
Q8G7J9	Probable long-chain-fatty acid CoA ligase	fadD1	28.2864	28.5216	28.3452	24.9059	25.3954	25.8611	20	20	20	33	32	53.5	65.89	0	321.96	10252000000	165	2881300000	3153200000	4217800000	31	29	31	8	8	17.1	65.89	0	23.372	14	34249000	26796000	32236000	0	0	0	5	6	7	0	0	0	+
Q8G7K1	ATP binding protein of ABC transporter	BL0264	28.9802	29.0857	28.8602	27.4859	27.3142	27.5	20	20	20	26	26	24.7	143.71	0	104.34	3283700000	79	925820000	1077200000	1280700000	18	19	25	18	18	17.1	143.71	0	298.19	32	331050000	100660000	78161000	0	0	0	18	10	11	0	0	0	+
Q8G7K2	Solute binding protein of ABC transporter system	BL0262	23.7284	24.3846	24.0563	20	20	20	20	20	20	5	5	18.7	48.764	0	21.818	211830000	17	51673000	71903000	88253000	5	5	5	NaN	NaN	NaN	NaN	NaN	NaN	NaN	NaN	NaN	NaN	NaN	NaN	NaN	NaN	NaN	NaN	NaN	NaN	NaN
Q8G7K5	Beta-galactidase	bgaB	25.2558	25.4641	25.2018	20	20	20	20	20	20	6	6	9.4	79.003	0	8.4031	287300000	15	95167000	95845000	96290000	5	5	6	NaN	NaN	NaN	NaN	NaN	NaN	NaN	NaN	NaN	NaN	NaN	NaN	NaN	NaN	NaN	NaN	NaN	NaN	NaN
Q8G7K6	LacI-type transcriptional regulator	BL0258	25.961	26.3187	25.8194	20	20	20	20	20	20	4	4	14.2	38.019	0	10.881	490920000	15	89739000	210890000	190290000	3	4	4	NaN	NaN	NaN	NaN	NaN	NaN	NaN	NaN	NaN	NaN	NaN	NaN	NaN	NaN	NaN	NaN	NaN	NaN	NaN
Q8G7K9	Dehydrogenase or reductase protein	BL0255	27.0864	27.1993	27.1172	20	20	20	20	20	20	12	12	40.8	31.73	0	102.37	2393400000	51	669810000	727430000	996200000	11	10	12	NaN	NaN	NaN	NaN	NaN	NaN	NaN	NaN	NaN	NaN	NaN	NaN	NaN	NaN	NaN	NaN	NaN	NaN	NaN
Q8G7L0	DUF1524 domain-containing protein	BL0254	20	20	20	24.5104	21.7051	23.1415	20	20	20	1	1	11	24.227	0.00085179	3.5799	7861700	1	7861700	0	0	1	0	0	4	4	27.8	24.227	0	32.656	6	37549000	1336700	2813500	0	0	0	4	1	2	0	0	0	+
Q8G7L1	Uncharacterized protein	BL0253	26.0819	26.2278	26.1037	20	20	20	20	20	20	9	9	22.1	52.056	0	61.964	485480000	27	129050000	159130000	197290000	8	9	8	NaN	NaN	NaN	NaN	NaN	NaN	NaN	NaN	NaN	NaN	NaN	NaN	NaN	NaN	NaN	NaN	NaN	NaN	NaN
Q8G7L5	Undecaprenyl-phphate sugar phphotransferase	rfbP	24.8948	25.1336	25.0397	26.8024	26.1713	26.5028	20	20	20	7	7	13.3	64.132	0	15.813	341380000	24	89184000	98552000	153640000	5	6	6	6	6	12.7	64.132	0	71.961	13	139920000	45814000	51318000	0	0	0	6	5	5	0	0	0	+
Q8G7M6	dTDP-gluce 4,6-dehydratase	rmlB1	28.2341	28.676	28.3841	20	20	20	20	20	20	3	3	9.5	39.388	0	24.083	2390500000	14	688450000	628710000	1073400000	2	2	3	NaN	NaN	NaN	NaN	NaN	NaN	NaN	NaN	NaN	NaN	NaN	NaN	NaN	NaN	NaN	NaN	NaN	NaN	NaN
Q8G7M7	dTDP-4-dehydrorhamne reductase	BL0228	27.1296	27.0081	27.121	20	20	20	20	20	20	3	3	10.4	52.927	0	55.709	1407800000	15	400430000	495110000	512230000	2	3	2	NaN	NaN	NaN	NaN	NaN	NaN	NaN	NaN	NaN	NaN	NaN	NaN	NaN	NaN	NaN	NaN	NaN	NaN	NaN
Q8G7M8	Gluce-1-phphate thymidylyltransferase	rmlA	27.8951	28.2974	27.8703	20	20	20	20	20	20	4	4	12.3	33.341	0	10.312	2725400000	30	784320000	956280000	984830000	4	4	4	NaN	NaN	NaN	NaN	NaN	NaN	NaN	NaN	NaN	NaN	NaN	NaN	NaN	NaN	NaN	NaN	NaN	NaN	NaN
Q8G7P1	Protein psibly involved in ATP-driven polysaccharide export	rgpDc	24.9241	25.9706	25.3177	20	20	20	20	20	20	3	3	8.2	47.894	0	5.6412	250600000	7	83089000	88206000	79301000	3	3	3	NaN	NaN	NaN	NaN	NaN	NaN	NaN	NaN	NaN	NaN	NaN	NaN	NaN	NaN	NaN	NaN	NaN	NaN	NaN
Q8G7P8	Uncharacterized protein	BL0199	25.9867	25.7125	25.5498	27.3993	27.1796	26.841	20	20	20	14	14	25	80.312	0	100.39	868730000	39	278320000	255800000	334610000	11	10	13	10	10	15.1	80.312	0	56.332	20	221680000	91489000	67205000	0	0	0	9	6	9	0	0	0	+
Q8G7P9	FtsX domain-containing protein	BL0198	25.766	25.941	25.7063	26.0044	25.794	25.9944	20	26.6024	25.1084	12	12	33.5	49.486	0	111.72	940920000	45	277130000	361930000	301860000	11	12	11	9	9	22.2	49.486	0	27.857	13	102470000	55980000	48169000	0	35806000	3406100	7	6	7	0	2	1	+
Q8G7Q0	Psible ATP binding protein of ABC transporter	BL0197	26.5982	26.8259	26.7453	27.1341	25.0475	25.4473	23.6415	20	20	11	11	64.6	26.095	0	65.083	1775700000	44	497380000	598120000	680200000	11	11	11	11	11	59.8	26.095	0	115.14	18	179670000	24444000	27603000	6833800	0	0	11	5	4	1	0	0	+
Q8G7Q1	HD domain-containing protein	BL0196	26.5958	26.7543	26.2226	20	20	20	20	20	20	4	4	16.4	23.308	0	5.2332	617450000	12	270340000	189470000	157650000	4	3	4	NaN	NaN	NaN	NaN	NaN	NaN	NaN	NaN	NaN	NaN	NaN	NaN	NaN	NaN	NaN	NaN	NaN	NaN	NaN
Q8G7Q3;Q8G6U3	Probable potassium transport system protein kup 2	kup2	26.9431	27.0301	26.7313	29.096	26.9473	27.727	25.2783	27.0423	25.8859	17	17	23.6	80.557	0	121.94	1992100000	71	665230000	619890000	706980000	15	13	16	8	7.5	11.35	73.469	0.00084035	163.324	17.5	316680000	96877500	77640000	32987500	61900000	41897000	7	5.5	5.5	1	2	1	+
Q8G7Q4	Uncharacterized protein	BL0193	26.2301	25.9196	26.0062	20	20	20	20	20	20	10	10	42.9	35.067	0	40.283	953570000	25	309030000	215660000	428880000	9	4	8	NaN	NaN	NaN	NaN	NaN	NaN	NaN	NaN	NaN	NaN	NaN	NaN	NaN	NaN	NaN	NaN	NaN	NaN	NaN
Q8G7Q5	Fido domain-containing protein	BL0192	24.1736	24.2721	23.156	20	20	20	20	20	20	2	2	6.7	39.403	0	4.6532	61211000	4	18922000	29790000	12499000	1	2	1	NaN	NaN	NaN	NaN	NaN	NaN	NaN	NaN	NaN	NaN	NaN	NaN	NaN	NaN	NaN	NaN	NaN	NaN	NaN
Q8G7Q7	Sugar permease of ABC transporter system	BL0190	23.5523	23.7014	23.314	22.9991	23.9531	23.3973	20	20	20	3	3	9.7	33.638	0	10.164	69291000	8	19352000	20760000	29179000	2	2	3	1	1	3.6	33.638	0.0075643	1.7547	3	11002000	9688800	5436700	0	0	0	1	1	1	0	0	0	+
Q8G7Q8	Sugar permease of ABC transporter system	BL0189	23.9203	23.8094	24.0286	20	20	20	20	20	20	1	1	4.4	35.272	0	8.8062	52859000	3	15876000	14098000	22885000	1	1	1	NaN	NaN	NaN	NaN	NaN	NaN	NaN	NaN	NaN	NaN	NaN	NaN	NaN	NaN	NaN	NaN	NaN	NaN	NaN
Q8G7R0	Exo-alpha-L-arabinofuranidase II	BL0187	25.1012	20	25.4675	20	20	20	20	20	20	3	3	8.4	38.422	0	4.2048	108200000	5	79488000	0	28715000	2	1	3	NaN	NaN	NaN	NaN	NaN	NaN	NaN	NaN	NaN	NaN	NaN	NaN	NaN	NaN	NaN	NaN	NaN	NaN	NaN
Q8G7R2	LacI-type transcriptional regulator	BL0185	26.6524	26.7191	26.4249	20	20	20	20	20	20	4	4	21.6	37.967	0	34.323	779820000	17	256620000	237910000	285300000	4	4	4	NaN	NaN	NaN	NaN	NaN	NaN	NaN	NaN	NaN	NaN	NaN	NaN	NaN	NaN	NaN	NaN	NaN	NaN	NaN
Q8G7R3	Large protein with C-terminal homology to alpha-arabinofuranidase II	BL0184	24.7529	24.5915	24.6108	20	20	20	20	20	20	10	10	17.6	77.22	0	16.419	307450000	21	105990000	55930000	145520000	7	6	9	NaN	NaN	NaN	NaN	NaN	NaN	NaN	NaN	NaN	NaN	NaN	NaN	NaN	NaN	NaN	NaN	NaN	NaN	NaN
Q8G7R6	Similar to alpha-arabinofuranidase I	BL0181	23.908	23.9457	23.7529	20	20	20	20	20	20	5	5	8	89.513	0	10.219	105230000	9	35130000	33691000	36411000	3	3	5	NaN	NaN	NaN	NaN	NaN	NaN	NaN	NaN	NaN	NaN	NaN	NaN	NaN	NaN	NaN	NaN	NaN	NaN	NaN
Q8G7R7	Probable permease protein of ABC transporter system	BL0180	25.66	25.9814	25.7268	25.6982	24.4263	25.1303	20	20	24.1379	15	15	25.7	68.129	0	26.423	550020000	32	172010000	126920000	251090000	10	11	14	10	10	19.3	68.129	0	67.442	13	67551000	11752000	23265000	0	0	8465300	9	4	6	0	0	1	+
Q8G7R8	Probable permease protein of ABC transporter system	BL0179	27.4732	27.7015	26.9736	20	20	20	20	20	20	5	5	8.9	68.581	0	4.0393	575410000	6	255180000	292070000	28164000	3	2	3	NaN	NaN	NaN	NaN	NaN	NaN	NaN	NaN	NaN	NaN	NaN	NaN	NaN	NaN	NaN	NaN	NaN	NaN	NaN
Q8G7R9	Alpha-galactidase	BL0177	25.0532	24.9091	24.9198	20	20	20	20	20	20	3	3	7.5	52.574	0	4.6151	122430000	4	56332000	9106500	56995000	3	1	2	NaN	NaN	NaN	NaN	NaN	NaN	NaN	NaN	NaN	NaN	NaN	NaN	NaN	NaN	NaN	NaN	NaN	NaN	NaN
Q8G7S0	Probable LacI-type transcriptional regulator	BL0176	24.3128	24.6288	24.4912	20	20	20	20	20	20	8	8	21.6	40.61	0	14.207	270090000	25	78141000	59957000	131990000	7	5	7	NaN	NaN	NaN	NaN	NaN	NaN	NaN	NaN	NaN	NaN	NaN	NaN	NaN	NaN	NaN	NaN	NaN	NaN	NaN
Q8G7S2	Uncharacterized protein	BL0174	23.5718	24.0583	23.3974	20	20	20	20	20	20	6	6	10.4	81.645	0	12.564	126800000	13	42560000	37892000	46348000	5	3	4	NaN	NaN	NaN	NaN	NaN	NaN	NaN	NaN	NaN	NaN	NaN	NaN	NaN	NaN	NaN	NaN	NaN	NaN	NaN
Q8G7S3	Aminopeptidase	pC1	27.9118	28.0393	27.9157	20	20	20	20	20	20	26	26	43.5	57.727	0	75.074	3204000000	112	946830000	964910000	1292300000	26	25	26	NaN	NaN	NaN	NaN	NaN	NaN	NaN	NaN	NaN	NaN	NaN	NaN	NaN	NaN	NaN	NaN	NaN	NaN	NaN
Q8G7S9	Ribomal RNA small subunit methyltransferase I	rsmI	27.1002	27.3623	26.7491	20	20	20	20	20	20	13	13	49	39.275	0	70.038	1851700000	41	594990000	534200000	722490000	12	8	13	NaN	NaN	NaN	NaN	NaN	NaN	NaN	NaN	NaN	NaN	NaN	NaN	NaN	NaN	NaN	NaN	NaN	NaN	NaN
Q8G7T5	Psible MarR-type transcriptional regulator	BL0160	27.1339	27.42	27.0028	20	20	20	20	20	20	7	7	42	20.231	0	72.03	1668200000	30	544550000	509430000	614170000	6	4	6	NaN	NaN	NaN	NaN	NaN	NaN	NaN	NaN	NaN	NaN	NaN	NaN	NaN	NaN	NaN	NaN	NaN	NaN	NaN
Q8G7T8	Uncharacterized protein	BL0157	28.2878	28.3385	28.031	25.3936	28.8473	29.3617	20	20	20	12	12	7.9	166.82	0	14.57	1951000000	24	810740000	513260000	626950000	10	9	9	1	1	0.6	166.82	0.0046012	1.9949	5	57848000	288100000	339490000	0	0	0	1	1	1	0	0	0	+
Q8G7T9	Amino acid permease	aapA	24.999	24.432	25.0863	20	20	20	20	20	20	3	3	6.9	56.286	0	14.835	145220000	6	38630000	38860000	67726000	2	2	3	NaN	NaN	NaN	NaN	NaN	NaN	NaN	NaN	NaN	NaN	NaN	NaN	NaN	NaN	NaN	NaN	NaN	NaN	NaN
Q8G7U3	Aromatic amino acid transport protein AroP	aroP	25.623	25.7895	25.679	26.7521	26.4278	27.0447	20	20	20	4	4	7.9	52.745	0	13.239	484530000	14	128970000	158450000	197110000	4	4	4	5	5	8.1	52.745	0	35.143	13	166540000	60973000	55424000	0	0	0	4	5	4	0	0	0	+
Q8G7U5	Psible arabinidase	BL0146	25.3259	25.0092	25.29	20	20	20	20	20	20	29	29	35.6	103.02	0	73.848	1342000000	82	448750000	302460000	590830000	28	21	26	NaN	NaN	NaN	NaN	NaN	NaN	NaN	NaN	NaN	NaN	NaN	NaN	NaN	NaN	NaN	NaN	NaN	NaN	NaN
Q8G7U7	Permease of ABC transporter psibly for oligaccharides	BL0144	26.9954	26.737	26.2752	24.3608	23.2404	23.7672	20	20	20	3	3	13.6	31.034	0	6.7166	656810000	11	240510000	190560000	225730000	3	2	3	2	2	6.8	31.034	0	30.326	4	32142000	6791300	4849900	0	0	0	2	2	1	0	0	0	+
Q8G7U9	LacI-type transcriptional regulator	BL0142	27.0514	27.4341	27.1896	20	20	20	20	20	20	13	13	38.8	37.249	0	92.281	1702100000	40	577470000	534390000	590240000	10	6	12	NaN	NaN	NaN	NaN	NaN	NaN	NaN	NaN	NaN	NaN	NaN	NaN	NaN	NaN	NaN	NaN	NaN	NaN	NaN
Q8G7V1	Uncharacterized protein	BL0140	29.3495	28.7508	29.1369	20	20	20	20	20	20	7	7	42.3	23.638	0	59.606	3575800000	37	1357200000	699530000	1519000000	7	6	7	NaN	NaN	NaN	NaN	NaN	NaN	NaN	NaN	NaN	NaN	NaN	NaN	NaN	NaN	NaN	NaN	NaN	NaN	NaN
Q8G7V2	Psible NADPH-flavin oxidoreductase flavin reductase P NADPH-Fmn oxidoreductase	BL0139	31.2062	31.6047	31.3007	20	20	20	24.3572	23.5923	20	11	11	39.1	20.389	0	323.31	26932000000	78	10994000000	6723100000	9214100000	11	9	11	1	1	18.5	20.389	0	10.02	1	0	0	0	21490000	8220500	0	0	0	0	1	1	0	+
Q8G7V3	Uncharacterized protein	BL0138	25.1676	25.2117	24.6539	24.052	23.6492	24.0068	20	20	20	6	6	9.2	98.747	0	31.742	415290000	23	150080000	127050000	138150000	5	6	5	2	2	3	98.747	0.0017094	3.5716	2	28322000	6955800	6970000	0	0	0	2	1	1	0	0	0	+
Q8G7V4	ABC2	pip	26.4211	26.4825	26.472	26.7291	24.9862	24.8881	22.8777	23.6371	20	15	15	27.2	82.612	0	98.3	1125100000	47	402070000	298620000	424380000	12	12	15	7	7	14.5	82.612	0	169.05	13	143900000	25411000	15442000	5498300	4647700	0	7	4	3	1	1	0	+
Q8G7V5	N-acetyltransferase domain-containing protein	BL0130	24.5004	24.6182	24.4942	20	20	20	20	20	20	3	3	25.3	18.664	0	21.211	93141000	4	41924000	11267000	39950000	2	1	3	NaN	NaN	NaN	NaN	NaN	NaN	NaN	NaN	NaN	NaN	NaN	NaN	NaN	NaN	NaN	NaN	NaN	NaN	NaN
Q8G7V6	Uncharacterized protein	BL0129	24.4912	24.8693	24.6923	20	20	20	20	20	20	8	8	16.3	70.476	0	17.112	281170000	24	85035000	104210000	91923000	5	6	6	NaN	NaN	NaN	NaN	NaN	NaN	NaN	NaN	NaN	NaN	NaN	NaN	NaN	NaN	NaN	NaN	NaN	NaN	NaN
Q8G7V8	DNA polymerase III subunit alpha	dnaE	25.1393	25.2677	25.1901	20	20	20	20	20	20	25	25	21.8	131.48	0	60.79	1195100000	73	359700000	325400000	509970000	22	19	25	NaN	NaN	NaN	NaN	NaN	NaN	NaN	NaN	NaN	NaN	NaN	NaN	NaN	NaN	NaN	NaN	NaN	NaN	NaN
Q8G7V9	Uncharacterized protein	BL0126	23.2268	21.8541	22.9014	20	20	20	20	20	20	3	3	20.2	11.749	0.0032895	2.4738	50633000	3	16980000	794480	32858000	3	1	3	NaN	NaN	NaN	NaN	NaN	NaN	NaN	NaN	NaN	NaN	NaN	NaN	NaN	NaN	NaN	NaN	NaN	NaN	NaN
Q8G7W2	Pseudouridine synthase	BL0123	24.5449	24.5382	24.6903	20	20	20	20	20	20	5	5	17.5	34.794	0	4.5997	133520000	11	57773000	33585000	42158000	4	2	4	NaN	NaN	NaN	NaN	NaN	NaN	NaN	NaN	NaN	NaN	NaN	NaN	NaN	NaN	NaN	NaN	NaN	NaN	NaN
Q8G7W3	Lipoprotein signal peptidase	lspA	26.4998	26.0642	25.6028	20	20	20	20	20	20	2	2	17	19.158	0	16.217	255800000	5	94434000	82128000	79241000	1	2	2	NaN	NaN	NaN	NaN	NaN	NaN	NaN	NaN	NaN	NaN	NaN	NaN	NaN	NaN	NaN	NaN	NaN	NaN	NaN
Q8G7W4	Antigen 84	BL0121	31.3638	31.5327	31.5729	28.624	28.8114	29.145	26.1178	20	20	41	41	92.2	50.625	0	323.31	76887000000	296	22274000000	21917000000	32696000000	40	40	40	24	24	65.4	50.625	0	323.31	56	624590000	274430000	293490000	72384000	0	0	24	16	18	4	0	0	+
Q8G7W5	Uncharacterized protein	BL0120	25.3111	20	24.6257	20	20	20	20	20	20	1	1	11	11.654	0	5.6672	76246000	1	41630000	0	34616000	1	0	1	NaN	NaN	NaN	NaN	NaN	NaN	NaN	NaN	NaN	NaN	NaN	NaN	NaN	NaN	NaN	NaN	NaN	NaN	NaN
Q8G7W6	Cell division protein SepF	sepF	29.0776	29.1598	28.4992	28.5508	26.722	27.4486	20	20	25.9408	7	7	74.2	17.056	0	173.77	5061200000	51	2009000000	1597300000	1455000000	7	6	7	8	8	61.6	17.056	0	323.31	22	525950000	65952000	91485000	0	0	33476000	8	5	5	0	0	1	+
Q8G7W7	Cell division protein FtsZ	ftsZ	29.5496	29.6581	29.4911	29.9241	27.6105	28.6319	25.8266	26.0859	25.6577	19	19	61	41.492	0	323.31	20455000000	135	6221400000	6370000000	7863600000	19	16	19	17	17	47.4	41.492	0	323.31	50	1039400000	178630000	273830000	61266000	47782000	25047000	17	11	12	3	2	1	+
Q8G7W8	Psible NifR3-like protein	BL0117	27.3223	27.1887	27.3468	20	20	20	20	20	20	13	13	35.7	45.875	0	40.108	1113200000	32	342810000	290170000	480250000	11	9	12	NaN	NaN	NaN	NaN	NaN	NaN	NaN	NaN	NaN	NaN	NaN	NaN	NaN	NaN	NaN	NaN	NaN	NaN	NaN
Q8G7W9	Glycine--tRNA ligase	glyQS	29.2921	29.3663	29.3537	20	22.9809	23.0414	24.7058	23.7836	20	32	32	66.1	55.908	0	323.31	20576000000	195	6274000000	5255800000	9045900000	31	27	31	5	5	13.7	55.908	0	22.453	6	0	4152100	6592300	26578000	7657500	0	0	2	4	3	1	0	+
Q8G7X2	Hydroxymethylpyrimidine kinase	thiD	29.4271	29.4647	29.1207	20	20	20	22.5839	23.2352	22.9294	10	10	49.5	35.314	0	236.96	8591800000	42	3280400000	2594900000	2716600000	9	9	9	1	1	4.8	35.314	0.0016892	3.399	1	0	0	0	5612300	6159600	5588800	0	0	0	1	1	1	+
Q8G7X3	Thiamine	BL0112	29.1188	29.7535	28.9743	20	20	20	20	20	20	5	5	44	13.446	0	70.555	3680200000	20	705890000	1620300000	1354000000	3	4	5	NaN	NaN	NaN	NaN	NaN	NaN	NaN	NaN	NaN	NaN	NaN	NaN	NaN	NaN	NaN	NaN	NaN	NaN	NaN
Q8G7X7	SERPIN domain-containing protein	BL0108	23.7583	23.7922	23.4344	20	20	20	20	20	20	4	4	12.7	49.822	0	10.816	68186000	6	14233000	23658000	30295000	2	2	3	NaN	NaN	NaN	NaN	NaN	NaN	NaN	NaN	NaN	NaN	NaN	NaN	NaN	NaN	NaN	NaN	NaN	NaN	NaN
Q8G7X8	Probable LacI-type transcriptional regulator	BL0107	27.1228	26.9024	27.0365	20	20	20	20	20	20	11	11	43.6	37.317	0	60.765	1166800000	39	338590000	279540000	548640000	9	8	9	NaN	NaN	NaN	NaN	NaN	NaN	NaN	NaN	NaN	NaN	NaN	NaN	NaN	NaN	NaN	NaN	NaN	NaN	NaN
Q8G7X9	Sucre transport protein	cscB	26.7494	26.2843	26.4168	20	23.2831	23.7087	20	20	20	6	6	14	55.995	0	30.315	664950000	19	244540000	183980000	236440000	5	5	6	1	1	2.8	55.995	0.0046154	2.013	2	0	6089100	6747000	0	0	0	0	1	1	0	0	0	+
Q8G7Y0	Psible permease protein of ABC transporter system	BL0104	23.6155	23.9843	23.5154	20	20	20	20	20	20	1	1	6.2	28.109	0	5.6419	47781000	4	12852000	18894000	16035000	1	1	1	NaN	NaN	NaN	NaN	NaN	NaN	NaN	NaN	NaN	NaN	NaN	NaN	NaN	NaN	NaN	NaN	NaN	NaN	NaN
Q8G7Y2	Psible inine-uridine preferring nucleide hydrolase	BL0102	23.4238	24.6576	24.4691	20	20	20	20	20	20	3	3	9.2	41.708	0	9.1383	109490000	8	23066000	23039000	63388000	2	1	3	NaN	NaN	NaN	NaN	NaN	NaN	NaN	NaN	NaN	NaN	NaN	NaN	NaN	NaN	NaN	NaN	NaN	NaN	NaN
Q8G7Y3	Isoprenyl transferase	uppS	27.6171	27.2422	27.5883	22.6333	24.9425	24.2859	20	20	22.673	10	10	38.6	30.244	0	26.873	1146300000	27	411790000	302650000	431840000	9	6	9	2	2	7.6	30.244	0.0017065	3.5206	4	5138000	19017000	13242000	0	0	1967100	1	2	2	0	0	1	+
Q8G7Y4	DNA repair protein RecO	recO	26.9353	27.1016	26.2504	20	20	20	20	20	20	9	9	46.4	26.123	0	26.218	827270000	37	362720000	270610000	193950000	9	9	9	NaN	NaN	NaN	NaN	NaN	NaN	NaN	NaN	NaN	NaN	NaN	NaN	NaN	NaN	NaN	NaN	NaN	NaN	NaN
Q8G7Y5	Uncharacterized protein	BL0099	26.1155	26.1698	25.8065	27.0815	27.7344	27.7869	20	20	20	11	11	18.8	64.614	0	74.854	833090000	30	241920000	335770000	255400000	10	9	10	10	10	17.9	64.614	0	106.17	24	223800000	124050000	107480000	0	0	0	10	8	9	0	0	0	+
Q8G7Y6	4-hydroxy-3-methylbut-2-en-1-yl diphphate synthase (flavodoxin)	ispG	28.0928	27.9593	28.0258	20	20	20	20	20	20	23	23	64.3	42.564	0	218.81	3525100000	76	1174000000	748750000	1602300000	21	18	21	NaN	NaN	NaN	NaN	NaN	NaN	NaN	NaN	NaN	NaN	NaN	NaN	NaN	NaN	NaN	NaN	NaN	NaN	NaN
Q8G7Y7	1-deoxy-D-xylule 5-phphate reductoisomerase	dxr	26.6091	26.9605	26.8165	20	20	20	20	20	20	9	9	27.3	42.013	0	46.529	1082900000	44	285690000	334570000	462670000	8	7	9	NaN	NaN	NaN	NaN	NaN	NaN	NaN	NaN	NaN	NaN	NaN	NaN	NaN	NaN	NaN	NaN	NaN	NaN	NaN
Q8G7Y8	Uncharacterized protein	BL0096	28.233	28.2885	28.3436	30.0296	27.9043	27.6218	20	20	24.3831	14	14	33.3	59.607	0	286.36	4118200000	73	985300000	1383300000	1749600000	12	13	14	14	14	27.2	59.607	0	323.31	30	721180000	257770000	290400000	0	0	2396200	13	6	9	0	0	1	+
Q8G7Z0	Endopeptidase La	BL0094	26.1293	25.8169	25.5909	29.6332	29.1234	28.8154	20	27.1016	20	5	5	23.2	30.591	0	12.496	789720000	26	299740000	243550000	246430000	5	5	5	8	8	34.8	30.591	0	61.218	18	356010000	643370000	359070000	0	13921000	0	8	5	4	0	1	0	+
Q8G7Z1	Uncharacterized protein	BL0093	29.4716	29.4463	29.3708	20	20	20	23.3206	20	20	21	21	55.4	61.124	0	323.31	13635000000	147	4174100000	3289900000	6171200000	19	17	21	2	2	5.7	61.124	0	35.474	2	1918100	0	0	10476000	0	0	1	0	0	1	0	0	+
Q8G7Z2	DNA helicase	BL0092	29.5409	29.5873	29.1973	22.2784	20	20	20	20	20	18	18	43.9	56.313	0	86.115	3877200000	59	456380000	1717900000	1702900000	14	15	17	1	1	2.5	56.313	0.0032206	2.6343	1	6675700	0	0	0	0	0	1	0	0	0	0	0	+
Q8G7Z3	APH domain-containing protein	BL0091	28.2273	28.4097	28.2401	27.7655	26.3078	27.2779	20	20	20	22	22	58.8	58.262	0	323.31	4849500000	102	1533100000	1326500000	1989900000	20	20	20	16	16	30.9	58.262	0	301.4	25	242430000	86101000	71306000	0	0	0	15	8	12	0	0	0	+
Q8G7Z5	POLIIIAc domain-containing protein	BL0089	27.2376	27.1252	27.3534	20	20	20	20	20	20	10	10	40.1	32.338	0	23.266	1457100000	47	467180000	467500000	522460000	7	7	9	NaN	NaN	NaN	NaN	NaN	NaN	NaN	NaN	NaN	NaN	NaN	NaN	NaN	NaN	NaN	NaN	NaN	NaN	NaN
Q8G7Z6	Narrowly conserved hypothetical transmembrane protein	BL0088	26.3489	26.3734	25.8161	26.3229	26.4889	26.2175	20	20	20	3	3	23.3	26.057	0	323.31	625880000	18	254990000	123990000	246900000	3	2	3	3	3	23.3	26.057	0	323.31	9	128810000	45690000	40059000	0	0	0	3	2	2	0	0	0	+
Q8G7Z7	Diaminopimelate epimerase	dapF	26.5895	26.8558	26.5041	20	20	20	20	20	20	8	8	38.6	29.968	0	143.76	1399400000	28	419740000	393620000	586050000	7	7	8	NaN	NaN	NaN	NaN	NaN	NaN	NaN	NaN	NaN	NaN	NaN	NaN	NaN	NaN	NaN	NaN	NaN	NaN	NaN
Q8G7Z8	Glutamate racemase	murI	24.9899	25.1157	25.0482	20	20	20	20	20	20	9	9	47.3	29.043	0	28.162	464540000	27	116710000	130620000	217210000	7	7	9	NaN	NaN	NaN	NaN	NaN	NaN	NaN	NaN	NaN	NaN	NaN	NaN	NaN	NaN	NaN	NaN	NaN	NaN	NaN
Q8G7Z9	PNPLA domain-containing protein	BL0085	26.015	26.2431	26.5195	20	20	20	20	20	20	13	13	48.2	30.892	0	45.871	988830000	38	212180000	259030000	517620000	9	10	12	NaN	NaN	NaN	NaN	NaN	NaN	NaN	NaN	NaN	NaN	NaN	NaN	NaN	NaN	NaN	NaN	NaN	NaN	NaN
Q8G800	PHB domain-containing protein	BL0084	29.6834	29.9638	29.4408	28.0975	28.4369	28.0524	24.1323	25.1712	20	20	20	64.5	33.196	0	222.36	15760000000	142	5093000000	5362400000	5304000000	18	17	18	14	14	50.2	33.196	0	244.41	33	550320000	148770000	138610000	25010000	10714000	0	13	10	7	2	1	0	+
Q8G804	Glutaredoxin domain-containing protein	BL0079	29.305	28.386	29.0185	21.09	20	20	23.7107	20	20	5	5	69.9	9.1111	0	185.6	5334800000	43	2218800000	1096700000	2019200000	5	5	5	1	1	22.9	9.1111	0	9.7146	1	2929500	0	0	13729000	0	0	1	0	0	1	0	0	+
Q8G805	Cystathionine beta-lyase	metC	25.3203	25.5908	24.2161	20	20	20	20	20	20	3	3	7.8	44.54	0.0097245	2.1236	150100000	6	68441000	51830000	29829000	3	2	2	NaN	NaN	NaN	NaN	NaN	NaN	NaN	NaN	NaN	NaN	NaN	NaN	NaN	NaN	NaN	NaN	NaN	NaN	NaN
Q8G807	ATP binding protein of ABC transporter for glutamate/aspartate	gltL	27.8286	27.8583	27.9509	30.0204	28.6729	28.7419	20	22.1031	24.1469	16	16	77.2	29.094	0	213.49	5160600000	100	1596700000	1379300000	2184600000	14	14	16	16	16	68.4	29.094	0	273.09	54	1265200000	314200000	249790000	0	5679000	8657200	14	13	11	0	2	2	+
Q8G808	Permease of ABC transporter system for amino acids	BL0075	26.3035	26.31	26.5743	25.3921	26.3053	26.7174	20	20	20	4	4	15.2	25.182	0	5.1438	490650000	13	156470000	129990000	204180000	4	3	4	4	4	12.5	25.182	0	17.533	6	75561000	47941000	48895000	0	0	0	4	3	3	0	0	0	+
Q8G809	Permease protein of ABC transporter system	BL0074	25.647	25.4116	25.1266	25.2996	25.7677	26.2729	20	20	20	2	2	10.9	27.701	0	4.1334	161430000	4	69639000	42803000	48985000	2	1	1	2	2	10.9	27.701	0	14.291	6	60765000	32847000	38459000	0	0	0	2	2	1	0	0	0	+
Q8G811	Tr-type G domain-containing protein	BL0072	26.5542	26.7131	26.4479	20	20	20	20	20	20	22	22	34.9	81.695	0	68.709	1896800000	68	634450000	525610000	736770000	21	17	19	NaN	NaN	NaN	NaN	NaN	NaN	NaN	NaN	NaN	NaN	NaN	NaN	NaN	NaN	NaN	NaN	NaN	NaN	NaN
Q8G812	Psible exonuclease	dnaQ	24.8491	24.4415	24.7853	20	20	20	20	20	20	4	4	22.6	26.209	0	10.323	232570000	9	64691000	37264000	130610000	3	2	3	NaN	NaN	NaN	NaN	NaN	NaN	NaN	NaN	NaN	NaN	NaN	NaN	NaN	NaN	NaN	NaN	NaN	NaN	NaN
Q8G813	Guanylate kinase	gmk	27.6613	28.0733	28.0297	20	20	20	23.1265	20	20	3	3	23	21.492	0	22.986	1269300000	12	323190000	333800000	612360000	3	2	3	1	1	11.7	21.492	0	29.074	1	0	0	0	9157400	0	0	0	0	0	1	0	0	+
Q8G814	Orotidine-5-phphate decarboxylase	BL0069	28.7596	28.7559	28.5556	20	20	20	20	20	20	12	12	44.4	32.64	0	78.908	3383300000	60	1289200000	889730000	1204300000	11	10	12	NaN	NaN	NaN	NaN	NaN	NaN	NaN	NaN	NaN	NaN	NaN	NaN	NaN	NaN	NaN	NaN	NaN	NaN	NaN
Q8G815	Carbamoyl-phphate synthase large chain	carB	29.6339	29.727	29.7684	21.8933	20	20	20	20	20	78	78	73.8	123.19	0	323.31	42656000000	482	12861000000	11938000000	17858000000	72	69	73	3	3	4.6	123.19	0	6.121	3	5111800	0	0	2797400	0	0	2	0	0	1	0	0	+
Q8G816	Carbamoyl-phphate synthase small chain	carA	29.7759	30.0637	30.0692	20	20	22.312	23.4397	20	20	13	13	41.8	44.264	0	132.58	11402000000	84	3406800000	3764500000	4231000000	13	12	12	2	2	6.9	44.264	0	8.6138	2	0	0	3322600	9832900	0	0	0	0	2	1	0	0	+
Q8G817	Transcription antitermination protein NusB	nusB	28.7501	28.909	29.0757	20	21.8366	20	24.312	20	20	7	7	35.3	20.308	0	51.605	5000400000	44	1269000000	1242500000	2488900000	6	6	7	2	2	21.6	20.308	0	19.225	2	0	991630	0	22911000	0	0	0	1	0	2	0	0	+
Q8G818	Elongation factor P	efp	28.8111	28.9607	28.8334	22.378	20	20	20	20	20	15	15	59	20.654	0	323.31	9236300000	110	2701200000	2783200000	3752000000	13	15	14	1	1	7.4	20.654	0.0016207	2.8409	1	7153100	0	0	0	0	0	1	0	0	0	0	0	+
Q8G819	ATP binding protein of ABC transporter	BL0064	24.2599	24.258	24.292	25.0123	25.004	24.6439	25.2677	20	20	9	9	41.6	28.373	0	26.749	295220000	24	67447000	99153000	128620000	5	8	8	6	6	29.8	28.373	0	20.037	7	56030000	15587000	9544500	45885000	18274000	21156000	5	3	3	2	1	1	+
Q8G825	Psible butyryl-CoA dehydrogenase	BL0058	23.4086	23.593	22.9241	20	20	20	20	20	20	4	4	17.6	34.313	0	6.6128	49593000	5	11135000	12135000	26323000	2	1	3	NaN	NaN	NaN	NaN	NaN	NaN	NaN	NaN	NaN	NaN	NaN	NaN	NaN	NaN	NaN	NaN	NaN	NaN	NaN
Q8G826	Beta-N-acetylhexaminidase	BL0056	26.3728	26.4814	26.3144	20	20	20	20	20	20	20	20	34.2	79.078	0	69.256	1629100000	56	523580000	441740000	663740000	18	16	19	NaN	NaN	NaN	NaN	NaN	NaN	NaN	NaN	NaN	NaN	NaN	NaN	NaN	NaN	NaN	NaN	NaN	NaN	NaN
Q8G829	Iron-sulfur cluster carrier protein	mrp	26.4501	26.6982	26.4145	20	20	20	20	20	20	12	12	27.8	39.232	0	42.519	1328300000	42	326110000	400180000	602020000	10	11	12	NaN	NaN	NaN	NaN	NaN	NaN	NaN	NaN	NaN	NaN	NaN	NaN	NaN	NaN	NaN	NaN	NaN	NaN	NaN
Q8G830	DNA ligase	ligA	26.6653	26.8275	26.8284	20	20	20	20	20	20	26	26	40.3	99.854	0	113.03	2738000000	101	772080000	802660000	1163200000	22	20	25	NaN	NaN	NaN	NaN	NaN	NaN	NaN	NaN	NaN	NaN	NaN	NaN	NaN	NaN	NaN	NaN	NaN	NaN	NaN
Q8G831	Uncharacterized protein	BL0051	26.7925	26.911	26.4701	27.3096	28.0001	28.2524	27.9109	28.6159	28.6591	48	48	45.2	128.27	0	309.26	5665700000	194	1846900000	1782700000	2036100000	41	44	44	26	26	22.1	128.27	0	149.11	41	246770000	143840000	149160000	171320000	295910000	298150000	25	17	19	2	2	1	+
Q8G832	Uncharacterized protein	BL0050	25.1877	25.0534	24.5442	25.7145	25.9123	26.2545	25.299	25.6357	20	7	7	11.8	85.259	0	15.438	290720000	17	107490000	107790000	75437000	6	7	6	8	8	12.8	85.259	0	60.522	10	77299000	58740000	46545000	10084000	19271000	0	6	5	6	1	2	0	+
Q8G833	ATP binding protein of ABC transporter	BL0049	28.8087	28.8944	28.6732	23.8696	24.3095	23.7529	20	20	20	8	8	33.2	29.791	0	69.961	3425900000	31	1062400000	1090000000	1273400000	8	8	8	2	2	8	29.791	0	4.2045	2	24480000	12893000	4916200	0	0	0	2	1	1	0	0	0	+
Q8G834	Probable aminotransferase	BL0048	26.4415	26.8666	26.236	20	20	20	20	20	20	15	15	53.2	45.142	0	78.413	1666100000	62	538920000	510350000	616860000	12	12	15	NaN	NaN	NaN	NaN	NaN	NaN	NaN	NaN	NaN	NaN	NaN	NaN	NaN	NaN	NaN	NaN	NaN	NaN	NaN
Q8G835	TM1586	BL0046	28.1008	28.2064	28.2425	20	20	20	20	20	20	14	14	74.3	28.752	0	163.75	4387300000	85	1459100000	1160200000	1768000000	14	13	12	NaN	NaN	NaN	NaN	NaN	NaN	NaN	NaN	NaN	NaN	NaN	NaN	NaN	NaN	NaN	NaN	NaN	NaN	NaN
Q8G836	Probable glycyltransferase	BL0045	28.6523	28.8247	28.1534	26.6777	27.2737	27.7033	20	20	20	18	18	47.3	37.793	0	191.34	4892800000	89	1871100000	1890700000	1130900000	15	14	17	9	9	29.3	37.793	0	323.31	23	187350000	89822000	95865000	0	0	0	9	7	6	0	0	0	+
Q8G838	Putative ABC transporter ATP-binding protein BL0043	BL0043	25.2595	25.4263	24.7738	25.9018	24.7027	25.3859	20	23.7877	20	8	8	14.5	83.261	0	36.009	363620000	15	101730000	98928000	162970000	5	5	8	10	10	17.8	83.261	0	69.978	9	100900000	11107000	22321000	0	4850700	0	10	4	5	0	1	0	+
Q8G839	CRM domain-containing protein	BL0042	29.1707	29.1658	29.9935	20	20	20	20	20	20	7	7	69.3	13.027	0	188.92	6098400000	28	2031900000	859540000	3206900000	7	7	7	NaN	NaN	NaN	NaN	NaN	NaN	NaN	NaN	NaN	NaN	NaN	NaN	NaN	NaN	NaN	NaN	NaN	NaN	NaN
Q8G843	Conserved protein with hydroxyacid dehydrogenase catalytic domain	BL0038	26.6606	26.2685	26.1122	20	20	20	20	20	20	8	8	30.9	32.504	0	40.416	715830000	22	282110000	192610000	241110000	6	8	8	NaN	NaN	NaN	NaN	NaN	NaN	NaN	NaN	NaN	NaN	NaN	NaN	NaN	NaN	NaN	NaN	NaN	NaN	NaN
Q8G844	Probable efflux-type transporter	BL0037	23.9862	24.0805	23.2442	20	20	20	20	20	20	1	1	1.4	50.517	0.0024958	2.6541	46918000	5	16618000	17013000	13287000	1	1	1	NaN	NaN	NaN	NaN	NaN	NaN	NaN	NaN	NaN	NaN	NaN	NaN	NaN	NaN	NaN	NaN	NaN	NaN	NaN
Q8G845	Fructe import permease protein FruG	fruG	26.2968	26.6054	26.5325	25.4986	24.7984	24.8104	20	20	20	5	5	17.1	35.849	0	10.181	615620000	18	112080000	154460000	349080000	2	4	5	2	2	6.2	35.849	0	4.554	4	52667000	19357000	16451000	0	0	0	2	2	2	0	0	0	+
Q8G846	Fructe import permease protein FruF	fruF	24.3418	24.737	24.5365	20	20	20	20	20	20	4	4	15.4	37.048	0	20.006	142930000	10	31807000	39007000	72116000	2	2	4	NaN	NaN	NaN	NaN	NaN	NaN	NaN	NaN	NaN	NaN	NaN	NaN	NaN	NaN	NaN	NaN	NaN	NaN	NaN
Q8G847	Fructe import ATP-binding protein FruK	fruK	28.0178	28.0277	28.088	27.9589	27.6312	27.4023	20	20	27.4688	31	31	55.4	55.835	0	228.12	6912600000	141	2085400000	1874500000	2952600000	27	27	31	18	18	32.6	55.835	0	163.5	25	540570000	125290000	87003000	0	0	20478000	17	11	11	0	0	1	+
Q8G849	Lipoprotein LpqB	lpqB	23.8535	22.9892	23.3024	20	22.5378	20	20	20	20	6	6	13	60.979	0	12.466	99084000	13	34677000	12968000	51439000	4	4	6	2	2	4.9	60.979	0	5.0087	3	1192100	3632600	0	0	0	0	1	1	1	0	0	0	+
Q8G850	Histidine kinase	BL0031	24.3457	24.5553	24.376	21.4102	20	22.2629	20	20	20	3	3	6.9	61.892	0	8.7049	127900000	9	48019000	25380000	54499000	3	2	3	1	1	1.8	61.892	0.0016393	2.9407	1	3657400	0	2476700	0	0	0	1	0	1	0	0	0	+
Q8G851	Response regulator of two-component system	BL0030	27.7771	27.8748	27.6158	20	20	20	20	20	20	8	8	44.2	25.992	0	88.682	1381700000	30	489830000	394880000	496970000	8	8	8	NaN	NaN	NaN	NaN	NaN	NaN	NaN	NaN	NaN	NaN	NaN	NaN	NaN	NaN	NaN	NaN	NaN	NaN	NaN
Q8G852	AAA domain-containing protein	BL0029	27.0951	27.2778	26.9461	20	20	20	20	20	20	7	7	20.3	49.645	0	12.665	673320000	16	194980000	240530000	237800000	7	6	5	NaN	NaN	NaN	NaN	NaN	NaN	NaN	NaN	NaN	NaN	NaN	NaN	NaN	NaN	NaN	NaN	NaN	NaN	NaN
Q8G853	Probable DEAD box-like helicase	BL0028	25.5954	25.6705	25.7126	20	20	20	20	20	20	24	24	30.2	95.809	0	102.91	1102800000	57	297810000	317460000	487540000	17	19	21	NaN	NaN	NaN	NaN	NaN	NaN	NaN	NaN	NaN	NaN	NaN	NaN	NaN	NaN	NaN	NaN	NaN	NaN	NaN
Q8G854	PPK2 domain-containing protein	BL0027	26.2725	25.7588	26.7396	20	20	20	20	20	20	5	5	17.5	35.444	0	16.972	449420000	15	156320000	87165000	205940000	3	5	4	NaN	NaN	NaN	NaN	NaN	NaN	NaN	NaN	NaN	NaN	NaN	NaN	NaN	NaN	NaN	NaN	NaN	NaN	NaN
Q8G857	Permease protein of ABC transporter for glutamate	gluD	27.0939	27.5004	26.8392	27.4703	28.2724	28.9938	20	25.6079	20	5	5	17.2	40.469	0	104.59	1232400000	18	432410000	338410000	461620000	5	3	4	3	3	9.3	40.469	0	76.859	13	254410000	209390000	260780000	0	13718000	0	3	3	3	0	1	0	+
Q8G858	Permease protein of ABC transporter for glutamate	gluC	29.9603	30.2223	29.4683	27.4576	26.7794	27.4291	20	20	20	5	5	30.7	24.319	0	219.89	4415900000	19	1486400000	1499600000	1429900000	5	5	5	3	3	22.2	24.319	0	39.211	10	165700000	89020000	100750000	0	0	0	3	2	2	0	0	0	+
Q8G859	Glutamate-binding protein of ABC transporter system	gluB	29.0593	29.2893	28.7914	29.6512	29.16	28.772	24.8738	24.7317	20	18	18	54.5	28.461	0	147.47	4774900000	66	1554100000	1678400000	1542400000	16	17	17	17	17	50.8	28.461	0	323.31	37	1133400000	278650000	272740000	43472000	20493000	0	14	10	10	1	2	0	+
Q8G863	Aspartate--tRNA(Asp/Asn) ligase	aspS	30.2248	30.0625	30.0921	20	24.6238	25.0354	24.3162	20	23.7157	41	41	67.8	66.935	0	323.31	30720000000	262	9935600000	8969200000	11815000000	40	39	40	6	6	12.7	66.935	0	12.857	9	0	9868400	25921000	21155000	0	2798000	0	3	5	3	0	1	+
Q8G864	Histidine--tRNA ligase	hisS	29.519	29.6735	29.4749	20	20	20	20	20	20	23	23	57.7	50.393	0	308.98	13432000000	88	2764100000	4477700000	6190200000	22	20	21	NaN	NaN	NaN	NaN	NaN	NaN	NaN	NaN	NaN	NaN	NaN	NaN	NaN	NaN	NaN	NaN	NaN	NaN	NaN
Q8G865	Uncharacterized protein	BL0016	31.8937	32.0713	31.9624	24.8622	25.1556	25.6606	25.6241	25.4119	25.4053	47	47	64.8	53.531	0	323.31	80609000000	300	26348000000	25110000000	29151000000	45	45	46	8	8	21.4	53.531	0	84.227	12	47939000	20341000	33403000	84830000	12501000	11809000	4	4	5	4	1	3	+
Q8G871	Protease	clpC	29.1861	29.3535	29.1308	26.7608	25.5397	26.2146	25.5567	20	20	61	58	64.2	95.47	0	323.31	19903000000	321	5807900000	6039500000	8055400000	54	52	57	17	17	25.3	95.47	0	93.953	20	110930000	31441000	62999000	25244000	0	0	11	7	11	3	0	0	+
Q8G872	Uncharacterized protein	BL0009	29.2979	29.439	28.987	28.2889	26.5597	27.0679	24.2058	20	20	17	17	65.1	34.428	0	323.31	14343000000	126	4374800000	4320900000	5647500000	17	17	17	13	13	57	34.428	0	323.31	22	302180000	89561000	99358000	4596200	0	0	12	11	9	1	0	0	+
Q8G873	Uncharacterized protein	BL0008	26.1784	25.8837	26.4257	27.6073	26.3075	26.2739	24.8337	20	20	7	7	34.2	43.4	0	177.78	1153300000	27	341490000	234390000	577410000	6	4	7	6	6	21.5	43.4	0	189.62	16	264630000	46286000	55776000	11385000	0	0	6	4	4	1	0	0	+
Q8G874	Cold shock protein	cspB	27.9603	27.9773	28.3201	20	20	20	20	20	20	11	11	61.2	14.007	0	34.861	3244600000	54	873960000	924660000	1446000000	11	10	11	NaN	NaN	NaN	NaN	NaN	NaN	NaN	NaN	NaN	NaN	NaN	NaN	NaN	NaN	NaN	NaN	NaN	NaN	NaN
Q8G875	Histidine kinase	BL0006	26.3145	26.2591	26.3174	24.8487	20	24.7625	20	20	20	6	6	12.7	66.59	0	14.866	533230000	8	200340000	71076000	261810000	5	4	5	3	3	5.4	66.59	0	6.0646	2	33632000	9695200	16264000	0	0	0	3	1	2	0	0	0	+
Q8G876	Response regulator of two-component system	BL0005	26.6528	26.6979	26.6157	20	20	20	20	20	20	13	13	56.4	27.22	0	38.638	1802400000	55	599400000	437520000	765440000	12	11	13	NaN	NaN	NaN	NaN	NaN	NaN	NaN	NaN	NaN	NaN	NaN	NaN	NaN	NaN	NaN	NaN	NaN	NaN	NaN
Q8G877	TPM	BL0004	25.1366	25.2256	24.9066	25.4522	26.6815	26.7664	20	20	20	3	3	8.6	28.888	0	11.007	295160000	14	95450000	94066000	105640000	3	3	3	3	3	8.6	28.888	0	125.53	7	63462000	73500000	47302000	0	0	0	3	3	2	0	0	0	+
Q8G880	Cold shock protein	cspA	25.2106	24.4603	25.4197	20	20	20	20	20	20	4	4	68.4	8.6135	0	11.385	323560000	12	81369000	30410000	211790000	3	2	4	NaN	NaN	NaN	NaN	NaN	NaN	NaN	NaN	NaN	NaN	NaN	NaN	NaN	NaN	NaN	NaN	NaN	NaN	NaN
Q8CWF2	ptidoglycan synthetase nicillin-binding protein 3	ftsI	20	20	20	26.1599	26.1707	26.3844	26.9616	27.5067	28.1253	NaN	NaN	NaN	NaN	NaN	NaN	NaN	NaN	NaN	NaN	NaN	NaN	NaN	NaN	8	8	26	63.947	0	323.31	18	96153000	18771000	43911000	148960000	163220000	159300000	4	2	4	6	6	5	+
Q8G3P1	rmease of ABC transporter for branched-chain amino acids	BL171	20	20	20	20	22.9692	23.2761	20	20	20	NaN	NaN	NaN	NaN	NaN	NaN	NaN	NaN	NaN	NaN	NaN	NaN	NaN	NaN	1	1	3.4	37.861	0.0016529	3.054	1	0	4898400	4999100	0	0	0	0	1	1	0	0	0	+
Q8G3U2	NLPC	BL1663	20	20	20	23.9156	24.8087	24.886	28.0637	27.552	28.3237	NaN	NaN	NaN	NaN	NaN	NaN	NaN	NaN	NaN	NaN	NaN	NaN	NaN	NaN	4	4	31.7	24.763	0	245.32	12	5249800	5630400	3126600	276420000	154520000	219340000	1	1	1	4	3	4	+
Q8G3U3	NLPC	BL1662	20	20	20	20	20	20	27.1921	27.1417	27.8092	NaN	NaN	NaN	NaN	NaN	NaN	NaN	NaN	NaN	NaN	NaN	NaN	NaN	NaN	3	3	19.8	25.738	0	323.31	7	0	0	0	184110000	124930000	98867000	0	0	0	3	3	2	+
Q8G3U4	ptidase C51 domain-containing protein	BL1661	20	20	20	20	23.4224	20	20	24.4331	25.1442	NaN	NaN	NaN	NaN	NaN	NaN	NaN	NaN	NaN	NaN	NaN	NaN	NaN	NaN	1	1	2.8	32.993	0.0016181	2.7137	2	0	4596900	0	0	39204000	19729000	0	1	0	0	1	1	+
Q8G3U6	Uncharacterized protein	BL1659	20	20	20	23.1048	24.7815	24.8691	20	20	20	NaN	NaN	NaN	NaN	NaN	NaN	NaN	NaN	NaN	NaN	NaN	NaN	NaN	NaN	1	1	11.6	9.6658	0.0046948	2.1392	3	11838000	17204000	15080000	0	0	0	1	1	1	0	0	0	+
Q8G4H6	Psible integral membrane protein with duf6	BL1406	20	20	20	22.4165	23.8818	23.93	20	20	20	NaN	NaN	NaN	NaN	NaN	NaN	NaN	NaN	NaN	NaN	NaN	NaN	NaN	NaN	1	1	3.6	35.347	0	8.5455	1	8311700	8852400	7808100	0	0	0	1	1	1	0	0	0	+
Q8G513	Uncharacterized protein	BL1206	20	20	20	25.6745	23.532	25.3386	20	20	20	NaN	NaN	NaN	NaN	NaN	NaN	NaN	NaN	NaN	NaN	NaN	NaN	NaN	NaN	4	4	16.2	25.357	0	62.353	6	91132000	5925500	14143000	0	0	0	4	1	2	0	0	0	+
Q8G5J0	Uncharacterized protein	BL1021	20	20	20	26.0111	23.5774	25.1863	20	20	20	NaN	NaN	NaN	NaN	NaN	NaN	NaN	NaN	NaN	NaN	NaN	NaN	NaN	NaN	6	6	30.8	23.107	0	46.75	9	92647000	4682300	19625000	0	0	0	6	1	2	0	0	0	+
Q8G5S2	Psible transport protein	BL0931	20	20	20	23.1005	25.4032	24.9362	20	20	20	NaN	NaN	NaN	NaN	NaN	NaN	NaN	NaN	NaN	NaN	NaN	NaN	NaN	NaN	1	1	0.9	92.289	0.0032051	2.5781	3	11803000	26472000	15798000	0	0	0	1	1	1	0	0	0	+
Q8G5V7	Uncharacterized protein	BL0895	20	20	20	22.5778	22.9153	23.1744	20	20	20	NaN	NaN	NaN	NaN	NaN	NaN	NaN	NaN	NaN	NaN	NaN	NaN	NaN	NaN	2	2	11.5	33.144	0	7.5407	1	9735200	3978100	4699900	0	0	0	2	1	1	0	0	0	+
Q8G6Z1	Uncharacterized protein	BL0489	20	20	20	21.9271	26.6096	26.1845	20	20	20	NaN	NaN	NaN	NaN	NaN	NaN	NaN	NaN	NaN	NaN	NaN	NaN	NaN	NaN	1	1	5.3	19.05	0.0046512	2.0822	2	5232900	61086000	37530000	0	0	0	1	1	1	0	0	0	+
Q8G761	Glycerol uptake facilitator-like protein in Mip family	glpF	20	20	20	23.8335	23.6964	24.3395	20	20	20	NaN	NaN	NaN	NaN	NaN	NaN	NaN	NaN	NaN	NaN	NaN	NaN	NaN	NaN	2	2	6.1	26.327	0.0016367	2.9057	5	28143000	8143400	7222200	0	0	0	2	1	1	0	0	0	+
Q8G7R4	Psible endo-1,5-alpha-L-arabinidase	BL0183	20	20	20	22.8059	23.5982	24.2623	20	20	20	NaN	NaN	NaN	NaN	NaN	NaN	NaN	NaN	NaN	NaN	NaN	NaN	NaN	NaN	3	3	6.4	58.784	0	5.5234	3	11742000	6824200	9727700	0	0	0	2	2	2	0	0	0	+
Q8G821	Protein similar to YcbI of B. subtilis	BL0062	20	20	20	22.0335	23.672	23.6043	24.6087	20	24.1915	NaN	NaN	NaN	NaN	NaN	NaN	NaN	NaN	NaN	NaN	NaN	NaN	NaN	NaN	1	1	6.1	19.701	0.0090361	1.6762	1	6759100	5473600	4111300	33621000	0	11630000	1	1	1	1	0	1	+
Q8G823	Uncharacterized protein	BL0060	20	20	20	20	20	20	25.9527	24.7153	20	NaN	NaN	NaN	NaN	NaN	NaN	NaN	NaN	NaN	NaN	NaN	NaN	NaN	NaN	1	1	19.8	9.6968	0	4.0651	1	0	0	0	64944000	17905000	0	0	0	0	1	1	0	+
Q8G856	Hypothetical secreted protein with probable acid phphatase domain		20	20	20	25.1905	20	20	30.1998	29.9228	30.2736	NaN	NaN	NaN	NaN	NaN	NaN	NaN	NaN	NaN	NaN	NaN	NaN	NaN	NaN	1	1	3.3	54.625	0.0090634	1.7309	3	43707000	0	0	1090600000	726570000	830040000	1	0	0	1	1	1	+
